# Supplementary material for: Evidence against a temporal association between cerebrovascular disease and Alzheimer’s disease imaging biomarkers
Source: Nat Commun. 2023 May 29;14:3097. doi: 10.1038/s41467-023-38878-8 (PMC10226977; doi:10.1038/s41467-023-38878-8)
Supplement: Supplementary file 3 — Source Data [file 41467_2023_38878_MOESM3_ESM.xlsx]

## Sheet: Figure 1a
amyloid suvr	age
1.74	89.5
1.87	92.27
2.05	94.73
2.22	96.15
2.27	97.18
2.38	98.46
1.95	87.58
1.37	88.96
1.28	88.2
1.26	86.3
1.38	86.87
1.43	88.1
1.48	90.9
2	88.67
1.47	89.87
1.4	93.14
1.45	94.42
1.41	97.17
1.3	89.06
1.37	90.34
1.36	93.06
2.48	83.49
2.77	87.53
2.83	89.89
2.72	91.1
2.95	92.39
2.03	93
2.52	84.55
2.91	88.3
2.05	89.88
2.16	91.2
2.45	93.87
2.5	85.56
1.32	83.85
1.38	83.74
1.36	85.07
2.8	82.99
1.77	84.04
2	87.78
2.11	90.23
1.25	84.34
1.26	88.55
1.77	81.17
1.76	82.38
1.6	85.11
1.46	89.75
1.44	80.99
1.49	84.92
1.47	84.85
1.5	86.34
1.58	87.65
1.71	88.89
1.68	81.95
1.89	83.36
2.34	87.61
1.47	82.59
1.76	88.95
2.01	93.01
2.79	88.75
2.49	81.11
2.95	84.06
2.03	81.27
2.52	89.61
1.62	80.46
1.86	83.41
2.06	85.77
1.49	84.38
1.54	86.72
1.77	94.4
1.92	95.63
1.2	81.05
1.22	82.34
1.36	77.3
1.36	82.49
1.48	84.79
1.34	80.1
1.38	82.77
2.61	80.23
1.38	85.73
2.55	85.56
2.69	88.83
2.9	90.41
2.91	91.62
1.82	86.36
2.02	82.06
2.69	92.54
1.41	78.26
1.49	79.55
1.45	80.81
1.47	82.2
1.71	86.83
1.75	88.15
1.46	78.44
1.74	83.92
1.92	87.77
2.02	90.28
1.52	78.71
1.51	79.93
1.59	82.56
1.72	85.28
1.66	78.95
2	84.32
2.05	85.42
2.31	77.66
2.57	80.42
2.31	83.26
1.38	78.16
1.58	77.31
1.65	79.74
1.77	82.38
2.01	87.69
1.29	76.4
1.34	80.39
1.31	75.5
1.35	76.87
1.35	79.47
1.39	81.65
2.57	90.01
1.57	77.63
1.34	85.08
1.32	86.23
1.38	89.23
2.52	82.43
2.64	84.97
1.42	82.18
1.53	87.72
1.42	75.35
1.5	76.76
1.48	78.01
1.86	87.31
2.63	81.97
1.42	75.65
1.46	76.95
2.01	83.58
1.49	76.07
1.51	78.79
1.65	81.42
1.67	82.72
1.48	78.91
1.42	81.59
1.47	85.35
1.71	76.98
1.81	79.53
2.15	82.07
2.62	88.46
1.4	80.19
1.47	81.99
1.35	74.28
1.43	75.49
1.48	79.38
1.68	83.06
1.75	84.28
2.12	86.97
1.69	80.38
1.92	82.8
2.2	86.79
1.54	79.19
1.32	74.68
1.35	77.5
1.52	75.85
1.37	77.33
1.74	83.07
1.35	74.95
1.35	77.52
1.38	80.19
2.56	90.47
2.39	81.72
2.34	84.36
3.07	84.56
1.38	74.33
1.55	76.99
1.79	79.5
1.37	93.13
1.38	98.57
2.21	79.24
1.5	83.34
1.57	84.49
1.6	88.58
1.52	89.81
2.04	73.41
1.85	71.9
1.88	73.19
2.46	76.97
2.82	80.64
1.43	71.71
1.38	72.99
1.45	78.67
1.56	82.31
1.48	73.5
1.53	72.82
1.34	73.85
1.59	84.55
1.4	73.11
1.33	74.16
1.33	75.64
1.34	78.61
1.26	83.85
2.18	79.29
1.76	93.24
1.55	73.09
1.9	78.38
1.9	79.64
2	82.21
1.39	74.72
2.81	89.79
1.39	72.79
1.51	77.93
1.76	81.82
1.98	85.09
2.35	91.52
1.6	77.79
1.94	80.58
2.38	82.45
1.48	92.56
1.39	72.15
1.45	78.08
1.26	84.2
1.23	72.72
1.6	76.01
1.69	78.93
1.92	81.79
2.4	83.12
2.39	84.4
1.87	76.91
2.06	78.16
2.12	79.33
1.43	81.97
2.03	71.39
2.3	74.09
2.27	75.37
1.36	91.27
1.36	92.67
1.36	93.74
1.41	98.13
1.75	75.74
1.95	77.12
2.2	79.55
2.37	80.94
2.43	82.23
2.88	78.36
1.5	71.99
1.41	74.61
1.39	74.88
1.5	79.9
1.39	84.06
1.35	85.48
1.3	86.6
1.42	89.26
1.36	86.19
1.52	73.12
1.72	75.72
1.61	72.21
1.31	76.96
1.31	76.72
1.36	77.78
1.43	80.49
1.35	87.52
1.86	78.19
1.54	76.11
1.88	80.52
1.49	76.45
1.6	77.84
1.84	84.82
1.92	86.1
2.08	88.65
1.33	78.76
1.32	80.11
1.36	82.56
1.31	76.92
2.71	72.32
2.9	73.35
2.82	74.32
1.4	77.11
1.46	80.01
1.44	78.4
1.41	72.63
1.35	75.23
1.41	79.16
1.53	87.24
1.53	88.68
1.34	81.75
1.42	86.95
1.29	76.78
1.31	77.75
1.42	84.14
1.47	85.67
1.9	80.25
2.36	82.91
2.43	70.83
2.11	71.98
3.22	74.39
3.35	75.64
3.3	76.98
2.65	78.57
1.32	87.23
1.35	88.63
1.37	92.38
1.52	71.56
1.49	75.47
1.52	82.02
1.7	70.13
1.8	72.38
2.44	78.99
1.51	70.13
2.2	80.03
2.54	82.17
1.33	69.73
1.38	71.95
1.46	72.79
1.47	76.61
1.54	79.31
1.61	85.68
1.72	87.77
2.24	86.9
1.35	71.77
1.34	75.81
1.46	86.36
1.38	82.73
1.31	70.74
1.27	73.19
1.42	70.87
1.44	69.98
2.59	86.3
2.63	89.27
1.49	84.03
1.48	85.34
1.79	90.56
1.83	91.81
1.44	69.29
1.57	71.55
1.91	75.78
1.68	77.64
1.35	74.92
1.41	82.98
1.49	84.34
1.37	69.3
1.42	71.5
1.36	72.78
1.36	75.01
1.34	69.04
1.3	83.96
1.27	85.16
1.3	86.53
1.31	89.06
1.4	91.87
1.69	84.9
1.4	82.39
1.26	84.7
1.4	81.45
1.5	82.17
1.44	83.45
1.48	85.98
1.69	88.57
1.35	89.55
1.53	75.45
1.23	86.02
1.27	77.61
1.4	79.45
1.44	80.73
1.51	84.78
1.73	90.11
2.04	77.13
2.13	78.57
1.2	82.66
1.3	83.93
1.25	68.39
1.43	76.45
1.34	69.83
1.33	68.74
1.35	71.17
1.33	72.41
1.48	75.13
1.39	83.26
1.34	84.7
1.44	88.83
1.61	90.27
1.86	94.01
1.42	68.74
1.46	71.12
1.66	74.85
1.33	86.29
1.32	81.88
1.35	87.13
1.32	88.45
1.55	71.32
1.33	81.15
1.38	90.79
1.31	70.06
1.42	72.38
1.42	75.15
1.46	77.99
1.49	85.62
1.88	89.69
1.37	89.06
1.61	69.71
2.04	73.56
1.38	76.46
1.42	79.18
1.49	84.57
1.35	68.54
1.35	71.1
1.39	75.47
1.43	76.42
1.42	80.57
1.39	83.24
1.31	89.93
1.35	92.5
1.53	70.21
1.51	69.13
1.65	74.1
1.83	76.75
1.29	89.59
2.32	84.06
1.49	86.36
1.45	67.14
1.62	70.84
2.02	75.12
2.37	78.43
1.41	67.89
1.41	70.25
1.57	72.84
1.76	75.24
2.16	74.35
1.36	71.19
1.37	76.31
1.41	78.76
2.46	75.88
2.65	80.16
1.36	66.79
1.35	69.75
2.23	81.18
2.38	82.32
1.31	68.42
2.13	78.55
2.28	81.28
1.59	68.72
1.41	70.05
1.3	72.21
1.35	76.27
1.31	79.24
1.85	67.24
2.01	69.58
2.49	73.4
2.56	74.81
1.42	87.56
1.46	88.99
1.69	94.1
1.76	95.33
1.33	73.11
1.5	66.56
1.79	68.82
1.45	88.98
1.58	91.78
1.66	94.46
1.32	83.82
1.38	85.06
1.43	88.77
1.5	90.39
1.94	89.29
2.16	90.57
2.03	84.79
1.27	67.87
1.31	72.34
1.28	74.87
1.51	65.55
1.45	72.73
1.67	83.02
1.78	84.48
1.85	85.89
1.41	65.46
1.76	81.76
1.78	82.92
1.94	85.73
3.39	88.24
2.52	80.37
2.66	83.27
1.3	66.11
1.29	67.76
1.28	74.89
1.32	76.21
1.38	79.03
1.35	81.33
1.32	82.56
1.4	86.58
1.39	66.1
1.39	68.42
1.42	72.44
1.36	89.29
1.49	92.18
1.33	66.04
1.38	68.36
1.22	66.15
1.2	71.75
1.28	67.45
1.3	72.28
1.38	75.01
1.39	79.62
2.5	84.47
1.33	83.91
1.44	65.86
1.42	68.5
1.37	72.13
1.27	89.16
1.32	90.51
1.45	81.17
1.41	85.23
1.39	86.53
1.39	87.87
1.94	79.77
2.25	82.4
2.47	85.49
2.59	87.9
1.58	74.3
1.8	74.11
2.5	67.96
2.37	68.93
2.11	72.3
2.17	73.72
1.45	68.04
1.41	68.56
1.19	72.96
1.33	78.4
1.39	79.72
1.38	73.13
1.44	87.67
1.5	72.31
1.41	66.59
1.64	69.53
2.14	73.63
1.29	78.54
1.32	81.28
1.98	85.64
1.4	74.86
1.38	72.8
1.38	74.04
1.36	76.87
1.46	82.25
2.65	73.46
1.36	67.12
1.37	70.91
2.17	74.13
1.32	65.37
1.31	69.09
1.32	71.52
1.36	82.33
1.46	85.06
1.84	65.17
1.96	67.57
2.59	80.81
1.65	80.95
2.19	86.92
2.45	88.2
1.42	76.16
1.4	77.5
1.63	83.65
1.87	87.63
1.31	81.76
1.38	65.18
1.36	67.51
1.31	71.21
1.38	92.37
1.41	94.93
1.42	95.97
1.51	98.58
1.5	67.48
1.39	64.95
1.48	84.48
1.65	88.22
1.93	90.92
2.21	94.85
1.35	88.62
1.36	94.18
1.44	91.23
1.61	92.42
1.27	79.99
1.44	67.65
1.48	70.13
1.57	74.4
1.42	71.47
1.39	84.99
1.25	69.71
1.4	66.08
1.46	87.03
2.32	82.22
2.25	83.39
1.91	84.83
1.45	64.7
1.47	65.7
1.49	68.19
1.52	69.76
1.44	76.02
1.47	77.13
2.72	69.01
2.99	70.17
1.47	74.33
1.47	78.93
1.6	87.62
1.43	91.22
1.55	73.34
1.47	77.9
1.4	82.86
1.61	66.26
1.35	75.76
1.36	78.32
1.37	83.65
2.01	78.08
2.19	80.82
2.05	65.82
2.27	68.19
2.53	70.62
2.43	73.22
1.37	83.24
1.41	84.22
1.67	78.49
1.78	81.15
2.08	84.11
1.28	71.19
1.47	79.3
1.38	64.39
1.35	66.72
1.47	70.9
1.39	66.75
1.43	70.93
2.44	63.82
2.64	66.66
1.38	84.1
1.41	86.73
1.97	83.89
1.99	85.04
2.15	88.73
2.25	92.46
1.3	63.42
1.3	64.54
1.32	68.18
1.37	72.15
1.58	78.89
1.33	62.81
1.49	65.13
1.64	68.84
1.91	71.67
1.33	93.07
1.44	68.18
1.45	70.31
1.56	76.92
1.47	85.38
1.44	86.12
1.5	87.34
1.43	84.45
1.38	85.83
1.4	88.35
1.44	63.04
1.45	65.43
1.58	67.99
1.96	82.82
2.02	85.5
1.44	77.35
1.7	80.27
1.1	62.26
1.09	64.38
1.39	71.01
1.33	62.31
1.37	76.91
1.37	85.97
1.36	63.4
1.37	65.72
1.39	62.4
1.35	65.19
1.42	66.77
3.01	88.66
2.99	90.31
3.1	91.23
3.56	97.86
1.34	64.72
2.04	89.28
1.8	68.85
1.26	74.56
1.39	76.03
1.5	78.77
1.32	65.98
1.33	68.52
1.31	71.27
2.93	87.81
2.94	90.24
3.19	91.65
3.41	92.87
1.38	67.47
1.47	70.42
1.4	79.36
1.46	81
1.46	82.31
1.32	86.69
1.29	64.1
1.3	66.52
1.37	68.92
1.38	71.42
1.35	65.24
1.37	83.3
1.54	89.96
1.36	62.8
1.36	63.84
1.52	66.58
2.52	78.55
1.4	77.02
1.19	63.56
1.18	66.14
1.56	86.43
1.8	87.59
1.22	71.08
1.37	61.7
1.35	82.04
1.34	84.83
1.39	62.12
1.59	64.87
1.82	68.76
1.56	76.78
1.62	78.06
1.75	83.5
2.69	78.31
2.78	80.87
2.72	81.91
1.35	77.61
1.27	79.01
1.46	63.5
1.59	82.17
1.39	67.84
1.33	69.52
1.41	76.47
1.49	77.87
1.26	83.59
1.35	84.79
1.29	88.28
1.42	91.89
1.34	70.11
1.37	72.39
1.39	76.17
1.34	85.96
2.53	78.83
2.48	79.68
1.34	69.17
1.32	68.06
2.41	93.18
1.28	64.38
1.18	65.61
1.32	68.08
1.23	85.36
1.32	70.66
1.31	64.49
1.42	86.73
1.24	64.27
1.25	68.05
2.3	74.64
2.42	75.91
2.72	80.38
2.75	64.45
1.9	88.78
1.46	72.88
1.71	82.6
1.32	63.12
1.47	61.29
1.5	63.56
1.22	76.74
1.43	83.21
2.74	87.93
1.7	82.31
2.04	86.1
2.32	89.61
2.48	90.82
1.34	88.23
1.35	89.48
1.35	91.15
2.39	77.99
1.34	87.66
1.38	85.63
1.41	87.05
1.33	62.9
2.84	87.06
2.54	77.67
2.74	80.39
1.42	87.12
1.27	81.78
1.41	87.18
1.56	61.24
1.75	63.77
1.78	66.28
1.38	82.19
1.43	84.5
1.6	88.67
1.49	80.3
1.49	82.85
1.19	82.68
2.97	82.81
3.17	86.65
1.44	68.35
1.76	81.72
2.1	85.7
2.6	90.63
1.34	82.58
2.55	69.91
2.63	72.15
2.9	74.67
1.29	63.3
1.29	78.36
1.42	64.77
1.43	68.71
1.5	71.46
1.41	68.97
1.88	84.02
1.29	63.34
1.34	67.45
1.43	61.5
1.25	70.25
2.62	87.59
1.35	68.82
1.38	62.02
1.47	77.28
1.23	60.99
1.25	63.39
1.3	67.71
1.94	87.23
1.98	88.73
1.21	83.01
1.29	84.4
1.59	61.66
1.89	66.64
1.3	60.23
1.35	62.55
1.37	63.72
1.36	69.22
1.4	82.37
1.47	83.63
1.44	87.27
1.44	89.96
1.37	62.87
1.47	70.48
1.32	66.3
1.72	70.67
2.05	72.99
2.49	78.2
2.66	67.35
2.79	68.57
2.79	69.4
3.15	70.43
2.99	71.58
3.11	72.64
1.33	68.55
1.99	85.16
2.3	86.3
1.43	81.52
1.4	85.24
1.45	67.23
1.49	72.66
1.3	83.25
1.3	84.52
1.27	87.65
2.24	72.02
1.51	68.06
1.32	80.96
1.35	84.79
1.42	91.23
1.28	59.31
1.22	62.75
1.4	75.87
1.37	77.3
1.45	80.13
1.33	60.55
1.89	90.52
1.83	88.27
1.4	59.32
1.43	67.59
1.58	78.88
1.87	82.48
2.65	82.99
2.54	84.17
1.87	80.21
2.06	81.79
1.46	62.5
1.49	65.08
1.66	76.99
1.97	79.45
1.34	78.74
1.33	80.02
1.63	89.99
2.52	81.12
1.44	79.57
2.24	74.61
2.59	80.09
2.71	81.27
2.85	84.04
1.44	83.48
1.41	82.47
2.52	86.49
2.63	87.96
1.74	74.24
1.32	78.81
1.38	73.75
1.36	75.02
1.3	61.78
1.28	64.2
1.31	65.6
1.41	70.17
1.25	58.71
1.31	61.05
1.36	67.66
1.81	82.19
1.93	83.4
2.05	87.28
2.13	88.36
1.31	76.55
1.35	79.74
1.4	82.05
1.4	75.95
1.37	78.44
1.39	81.23
1.22	58.62
1.38	75.04
1.42	76.35
1.29	59.99
1.24	72.14
1.31	73.35
1.36	74.84
1.71	78.75
1.3	59.94
2.36	74.28
2.61	75.64
2.53	78.18
2.63	80.84
2.81	83.26
3.01	84.64
1.27	76.35
1.33	79.96
1.39	83.93
1.34	60.44
1.41	72.82
1.4	77.6
1.49	82.8
1.28	64.89
1.31	67.39
1.32	68.54
1.31	71.2
1.99	74.61
2.2	76.02
2.44	78.38
2.59	83.18
2.48	86.12
2.9	88.87
1.37	60
1.35	63.84
2.77	86.57
1.36	92.11
1.29	93.51
1.31	77.5
1.42	58.45
1.35	60.88
2.69	85.67
1.28	63.62
1.36	66.16
1.38	67.3
1.38	69.7
2.03	83.82
2.12	86.34
1.41	75.08
1.45	77.49
1.45	80.15
1.22	63.6
1.53	74.03
1.84	79.28
2.21	83.03
2.36	85.71
1.44	66.28
1.27	59.42
1.31	62.02
1.31	66.27
1.44	76.38
1.5	77.76
1.46	86.22
1.8	80.32
1.89	81.68
2	83.06
2.33	85.95
2.53	88.26
2.59	89.5
1.74	81.27
1.27	72.93
1.33	75.71
1.33	78.29
1.44	73.53
1.43	74.62
1.44	78.97
1.44	80.03
1.81	77.15
2.19	79.48
1.28	85.55
1.36	86.93
1.92	79.58
1.38	90.85
1.4	61.53
2.18	86.29
1.22	73.23
1.11	58.29
1.42	83.74
1.33	66.58
1.38	83.88
1.67	67.96
1.79	72.26
1.23	63.06
1.26	64.41
1.33	65.65
1.33	67.13
1.37	78.08
2.43	84.77
2.66	87.62
2.13	79.18
2.14	80.39
1.17	80.38
1.42	65.47
1.42	74.38
1.75	76.41
2	79
2.12	80.23
1.7	76.75
1.63	78.14
1.41	82.54
1.5	87.93
1.66	77.25
1.84	78.61
1.99	81.3
2.36	83.75
2.48	86.43
2.74	89.14
1.47	78.13
1.95	84.43
1.52	84.72
1.39	79.49
1.42	82.21
1.5	84.45
1.51	85.87
1.49	88.2
1.42	71.15
1.41	74.11
1.48	75.93
1.42	78.59
1.55	87.9
2.51	63.55
2.36	64.59
1.47	72.46
1.43	73.75
1.4	76.38
1.38	78.95
1.36	65.44
1.54	68.8
1.9	79
2.33	89.46
1.39	73.59
1.53	78.72
1.6	81.23
1.71	83.97
1.59	78.15
1.42	74.31
1.53	77.03
1.37	78.03
1.26	77.83
1.25	79.25
1.25	81.81
1.37	84.47
1.3	86.78
1.39	85.78
1.4	86.39
1.77	79.33
1.33	75.28
1.38	78.06
2.52	86.79
1.51	87.37
1.62	89.94
1.33	76.72
1.45	59.02
1.54	81.38
2.2	84.86
1.99	76.67
2.15	79.25
2.44	82.03
1.37	76.28
1.5	80.11
1.43	85.12
3.68	83.85
1.36	75.21
1.35	80.43
1.41	85.41
1.43	87.82
1.66	80.41
1.74	81.75
2.05	84.31
1.35	75.49
3.01	77.97
2.9	80.46
3.25	83.05
2.61	86.87
2.37	73.15
1.36	65.31
1.42	74.18
1.4	76.65
1.57	81.84
1.68	68.13
2.68	80.26
2.65	81.76
2.61	83.22
1.6	89.02
1.04	56.82
1.11	60.72
1.2	63.55
1.62	61.32
1.27	55.29
1.28	59.93
1.31	62.37
1.39	82.09
1.44	83.34
1.53	87.15
1.34	79.96
1.34	81.19
1.35	87.8
1.4	76.48
1.45	77.83
1.52	80.41
2.02	71.87
2.16	73.27
2.27	74.58
2.42	77.24
2.4	78.29
1.71	77.98
1.87	79.2
1.33	78.15
1.98	78.17
1.27	71.54
1.37	74.16
1.38	75.42
1.33	82.09
1.29	88.53
1.49	84.72
1.54	87.13
1.56	88.24
1.52	80.27
1.28	72.75
1.39	76.65
1.34	79.13
1.41	81.67
1.35	77.42
1.39	78.68
1.41	81.32
1.3	73.37
1.29	75.67
1.43	78.65
1.17	59.04
1.3	60.14
1.42	63.08
1.42	57.83
1.49	59.22
1.36	82.23
1.16	56.69
1.25	59.27
1.19	60.3
1.22	64.26
1.32	62.2
1.46	87.3
1.6	67.21
1.63	87.47
1.86	91.26
1.97	71.36
2.08	72.66
1.37	79.16
1.37	80.54
1.34	81.76
1.35	84.39
1.43	60.4
2.11	55.29
2.09	56.48
2.16	57.46
2.05	60.6
1.28	78.01
1.43	78.33
1.52	79.48
1.7	82.35
2.12	87.37
1.25	72.12
1.28	74.58
1.27	77.43
1.32	81.36
2.72	74.77
1.36	77.85
2.47	75.75
2.88	78.4
1.53	66.44
1.82	71.82
1.39	85.56
1.58	75.82
1.61	81.06
1.82	84.73
2.01	87.62
2.54	91.42
1.34	60.88
1.28	76.25
1.36	79.15
2.22	85.19
2.04	84.66
2.31	87.39
1.34	81.23
1.34	81.59
1.34	85.55
1.32	88.08
1.4	93.15
1.36	78.37
1.4	81.42
1.38	56.67
1.52	69.01
1.54	71.13
2.16	88.06
1.43	86.29
1.99	86.96
2.25	90.82
1.44	66.34
1.51	70.4
1.94	73.75
1.43	66.36
1.37	60.73
1.45	63.34
1.33	83.84
1.34	85.15
1.31	88.1
1.35	71.13
1.44	66.15
1.36	67.52
1.51	70.08
1.23	77.62
1.34	79.55
1.36	74.15
1.84	89.85
1.24	80.27
1.25	83.11
1.29	85.81
1.33	78.97
1.33	82.7
1.35	85.38
1.32	87.86
1.88	88.67
1.35	76.64
1.34	78.59
2.25	87.41
1.8	84.09
1.49	87.48
1.41	56.68
1.39	81.25
1.92	88.17
1.98	89.59
2.27	93.56
1.83	82.43
1.92	84.92
2.21	87.41
1.3	72.52
1.26	73.69
1.34	76.48
1.47	82.14
1.48	83
1.41	84.43
1.46	85.83
1.48	88.41
1.77	82.48
1.88	85.37
2.04	87.74
2.63	83.69
2.73	86.23
1.28	76.77
1.41	71.61
1.44	75.64
1.62	81.94
1.34	53.61
1.44	58.81
1.25	79.05
1.61	89.22
1.53	90.55
1.52	80.21
1.45	71.35
1.49	75.28
1.5	76.34
1.58	78.9
1.08	55.13
1.44	74.04
1.31	70.25
2.16	79.3
1.24	83.35
1.31	84.63
1.27	56.21
1.28	57.76
1.97	71.56
1.38	67.24
1.35	71.07
2.15	78.36
2.07	79.65
2.18	82.4
2.39	84.7
1.4	72.32
1.46	76.31
1.74	50.81
1.69	51.77
2.36	67.13
1.48	73.68
1.48	75.28
1.59	76.39
1.76	80.44
1.99	82.96
2.04	85.93
1.44	72.48
1.47	77.64
1.57	78.94
1.85	84.48
2.15	90.81
1.32	71.98
1.36	73.7
2.25	87.7
2.24	86.38
2.66	90.95
1.42	75.15
1.26	54.2
1.27	56.56
1.43	63.57
1.36	55.13
1.43	80.77
1.6	84.59
1.4	72.78
1.43	72.41
1.43	77.35
1.45	82.55
1.3	53.98
1.35	56.29
1.37	58.42
1.38	61.78
1.48	78.05
1.36	52.68
1.41	56.04
1.4	57.15
1.5	61.23
1.3	52.82
1.29	55.33
1.36	58
1.36	59.3
1.4	62.08
1.14	55.35
1.31	72.45
1.36	75.18
1.44	76.53
1.4	78.76
1.42	81.35
1.36	76.19
1.39	74.04
2.14	77.32
1.34	84.32
1.73	74.84
1.34	76.01
1.37	81.22
1.32	82.54
1.35	72.02
1.5	76.99
1.43	79.39
1.45	82.04
1.38	77.63
1.43	78.7
1.41	81.11
1.46	83.68
1.88	79.28
2.13	80.53
2.23	83.2
2.42	85.82
2.57	88.95
1.45	69.99
1.46	72.22
1.48	76.14
1.47	78.73
1.35	80.9
3.07	76.53
3.34	80.47
1.35	55.86
1.38	59.65
1.38	77.84
1.37	73.21
1.36	74.3
1.41	77.06
1.41	79.77
1.35	80.42
1.36	54.28
1.42	71.94
1.48	70.77
1.54	73.19
1.37	61.75
1.74	80.56
1.97	84.29
2.12	86.85
1.31	55.1
1.39	57.65
1.44	60.15
1.4	82.49
1.45	85.33
1.64	87.67
1.95	91.4
1.39	67.15
1.15	51.94
1.18	54.25
1.19	56.99
1.73	85.32
1.38	62.88
1.42	65.05
1.37	67.81
1.4	71.83
1.24	53.13
1.28	56.34
1.3	54.46
1.14	55.51
1.28	52.39
1.87	70.28
2.12	72.94
2.28	75.63
1.19	64.87
1.35	67.27
1.33	77.39
1.34	78.73
1.33	71.79
1.46	74.48
1.51	79.57
2.36	87.48
1.34	55.34
1.34	59.39
1.39	62.44
1.34	53.75
1.43	79.85
1.46	81.23
1.51	79.88
1.53	82.54
1.55	84.65
1.55	85.96
2.26	92.79
1.49	69.42
1.32	81.64
1.37	84.16
1.53	53.33
1.69	55.93
2	58.33
1.26	84.75
1.34	86.03
1.37	88.52
1.22	51.6
1.37	53.38
1.16	88.09
1.31	57.94
1.3	68.28
1.39	70.78
1.34	73.56
1.2	66.6
1.18	67.93
1.3	83.89
1.33	89.1
1.59	73
3.02	54.79
2.98	55.79
3.19	56.93
3.07	57.96
1.42	61.5
2.07	76.16
1.43	61.97
1.52	66.22
2.36	76.6
1.33	83.37
1.33	84.78
1.4	87.4
1.37	89.79
1.27	51.62
1.35	54.33
1.4	55.69
1.41	58.64
1.28	89.17
1.33	87.57
1.39	88.96
1.39	91.4
2.13	82.99
2.34	85.74
2.73	88.75
3.25	93.05
1.4	74.41
1.45	77.37
1.39	80.12
1.44	84.17
2.63	74.56
2.6	75.9
2.74	77.28
2.83	79.6
1.32	77.17
1.35	78.39
1.35	81.01
1.37	83.65
1.51	87.61
1.29	77.94
1.57	83.81
1.89	86.39
2.11	72.42
2.56	79.08
1.45	70.39
1.33	60.55
1.44	79.92
1.47	82.44
1.45	84.94
1.28	75.16
1.35	53.37
1.94	75.28
1.37	71.25
1.53	76.74
1.98	81.85
1.34	78.35
1.39	71.28
1.32	83.73
1.31	84.65
1.33	89.85
1.48	86.13
1.32	84.77
1.33	88.41
1.44	73.88
1.53	70.53
1.37	80.59
1.44	83.27
2.73	84.84
2.55	86.14
2.71	87.34
1.32	70.84
1.27	54.53
1.36	60.55
1.99	72.44
2.53	84.36
1.38	78.25
1.57	80.98
1.75	83.13
1.82	84.48
2.08	86.85
1.39	57.72
2.25	90.26
2.37	88.64
2.48	90.18
1.51	74.88
1.6	76.42
1.13	52.73
1.17	55.47
1.44	68.93
1.45	71.41
1.36	73.83
1.38	76.79
1.28	52.35
1.34	59.92
1.39	76.22
1.33	77.31
1.4	79.87
1.36	56.57
1.43	58.92
1.39	60.18
1.45	64.39
1.37	52.65
1.38	54.93
1.45	65.24
1.62	67.8
1.83	71.6
1.46	81.68
1.36	69.58
1.32	63.6
1.48	70.58
1.27	54.65
1.27	56.98
1.4	63.37
2.51	80.3
2.46	83.13
2.61	85.21
1.48	67.78
1.56	70.24
1.47	72.52
1.32	78.09
1.32	80.57
1.4	81.71
2.9	82.87
1.35	79.1
1.37	78.09
1.33	79.22
1.38	82.18
1.37	84.65
1.45	89.82
1.24	56.67
1.3	63.19
2.17	58.17
2.22	59.22
2.17	60.33
2.07	61.31
1.38	57.44
2.1	84.13
1.76	77.38
1.86	79.69
1.85	82.24
1.64	64.98
1.87	67.49
1.29	53.39
1.24	54.74
1.26	59.66
2.36	74.69
1.59	86.99
1.28	74.87
1.29	76.16
1.31	77.51
1.38	80.22
1.34	84.07
1.34	86.71
1.29	65.69
1.43	68.35
1.31	53.13
1.35	75.61
1.34	68.84
1.32	71.24
1.87	81.54
1.93	82.92
1.81	83.97
1.5	78.48
1.5	79.59
1.56	80.73
1.45	82.03
1.14	57.37
1.37	67.29
1.42	70.56
1.46	75.84
1.32	69.78
1.32	73.18
1.26	74.5
1.31	71.91
1.28	81.63
1.43	84.49
1.34	78.72
1.35	83.47
1.32	86.1
1.55	88.84
1.47	94.07
1.47	80.73
1.47	83.54
1.68	86.36
1.39	80.88
2.01	89.68
1.82	76.95
1.27	63.82
1.24	66.28
1.35	51.61
1.37	54.18
2.05	72.87
2.12	74.22
2.26	77.01
2.54	80.94
1.39	77.39
1.36	79.98
1.45	86.47
1.34	67.17
1.62	84.68
1.46	83.42
1.45	85.82
1.83	70.36
2.36	74.36
1.37	82.37
1.47	85.3
1.36	72.18
1.41	74.7
2.53	69
1.33	51.2
1.93	84.85
1.38	73.48
1.38	70.71
1.36	72.78
1.31	67.63
1.21	68.76
1.28	72.41
1.22	73.81
1.27	76.32
2.77	71.96
2.87	74.07
2.9	75.07
1.52	58.31
2.85	80.46
1.29	87.06
1.35	50.99
1.34	56.66
1.31	52.44
1.27	55.13
2.31	81.5
1.34	76.71
1.45	79.17
1.63	81.74
1.54	86.84
1.43	69.65
1.54	79.73
1.2	76.38
1.48	75.81
1.37	70.36
1.78	68.83
1.89	69.86
2	73.37
1.33	69.75
1.37	72.2
1.26	90.07
1.32	85.87
1.38	78.55
1.36	82.65
1.5	76.49
1.68	80.25
1.99	82.83
2.51	88.09
1.56	79.21
1.34	54.49
1.99	83.62
2.16	86.11
2.41	88.76
1.36	74.41
2.9	86.27
1.35	77.01
1.56	80.84
1.7	83.2
1.77	85.61
2.01	88.33
1.47	75.03
1.49	76.37
1.62	81.44
1.63	82.7
1.66	84.91
2.23	72.54
1.4	80.53
1.26	56.65
1.35	80.01
1.34	83.03
1.31	60.3
1.46	69.02
1.37	71.51
1.56	76.57
1.69	66.44
2.32	70.84
1.48	77.38
2.54	76.32
1.5	66.78
1.16	56.73
1.66	86.74
1.32	53.75
1.36	57.77
1.54	88.48
1.94	70.46
1.69	80.08
1.89	81.5
2.07	84.26
1.24	53.51
1.29	57.75
1.45	73.54
1.54	76.28
1.89	81.47
2.33	63.15
2.3	64.09
2.51	66.16
2.39	67.21
2.4	68.21
2.48	84.67
1.28	82.41
1.77	71.73
2.23	76
1.41	73.55
1.2	54.35
1.17	56.85
1.72	53.16
2.13	57.19
1.76	80.55
1.48	84.89
1.39	76.49
1.41	69.86
1.4	72.34
1.5	73.48
1.69	77.55
1.32	84.13
1.29	85.4
1.34	80.37
1.4	82.94
2.58	81.85
2.62	83.11
2.62	84.34
2.74	85.44
1.31	59.05
1.35	74.35
1.39	78.11
1.98	82.77
2.35	85.67
2.32	86.96
2.02	72.11
2.08	74.55
1.7	78.55
1.88	83.35
2.06	86.56
2.24	87.56
1.31	74.58
1.35	75.86
1.31	78.45
1.3	81.1
1.31	83.52
1.39	72.65
1.42	75.7
2.12	86.07
1.43	57.83
1.37	60.43
1.41	70.42
1.5	72.94
1.48	75.32
1.75	66.13
1.86	67.41
2.08	74.66
1.38	75.83
1.38	77.14
1.4	78.32
1.38	80.99
1.75	87.24
2.22	82.56
1.64	80.55
1.71	82.33
1.98	81.66
2.79	75.16
1.16	54.75
1.46	67.23
1.33	67.59
1.51	73.96
2.34	83.75
2.51	85.22
2.47	59
2.34	59.83
2.46	60.84
2.54	61.75
2.46	63.7
2.72	64.84
1.76	80.8
2.06	83.53
2.22	86.68
1.31	87.58
2.83	88.85
1.37	55.53
1.38	59.17
1.44	84.8
1.79	82.86
2.49	83.56
1.29	79.98
1.4	83.78
2	90.3
1.37	77.96
1.46	66.51
1.43	68.89
1.55	74.1
2.36	86.81
1.6	69.79
1.51	89.62
1.28	63.33
1.55	80.06
1.56	77.54
1.62	80.13
1.47	65.8
1.46	68.24
1.38	51.3
1.43	75.75
1.5	77.07
1.5	79.54
1.58	86.12
1.51	73.4
1.96	82.51
2.24	86.32
1.36	76.42
1.31	78.88
1.35	81.5
2.47	72.05
2.7	73.07
2.58	74.12
2.69	75.33
2.74	76.36
1.82	80.33
1.29	55.6
1.28	58.59
1.39	61.39
1.32	55.36
1.39	80.66
1.53	69.35
1.58	71.49
1.61	75.2
1.58	67.26
1.6	80.74
2.16	83.86
2.47	88.9
2.69	90.22
1.36	59.58
1.37	62.69
1.34	66.48
1.34	70.01
1.49	83.51
1.99	79.31
2.17	83.36
1.92	71.7
1.45	79.35
2.78	87.96
1.36	78.23
1.4	80.99
1.36	83.34
1.36	85.97
1.43	88.73
2.43	74.98
1.92	81.04
1.28	71.57
2.36	90.58
1.36	66.84
1.37	70.67
1.44	73.2
1.29	75.2
1.24	77.71
1.32	80.25
1.35	81.56
1.3	69.35
1.39	83.3
1.39	85.47
1.41	87.5
1.28	77.21
1.32	81.45
1.4	69.64
1.27	87.61
1.42	67.97
1.38	66.44
2.22	80.65
2.57	82.02
1.48	85.11
1.31	69.49
1.38	72.07
1.43	74.66
1.53	87.48
1.6	88.66
1.31	74.96
1.32	76.24
1.32	78.89
1.33	81.3
1.3	83.76
1.91	79.36
2.14	80.44
1.36	70.34
1.77	77.29
1.34	74.91
1.47	77.73
2.28	76.43
2.36	77.7
1.41	69.75
1.39	64.41
1.35	66.91
1.33	69.51
1.44	69.77
1.31	76.58
1.29	77.93
1.54	82.59
2.11	85.89
1.3	55.91
1.38	68.69
2.44	84.89
2.5	86.19
2.71	88.96
1.22	74.43
2.35	74.3
1.34	75.53
1.43	78.21
1.46	72.64
1.72	79.25
1.82	80.52
1.94	81.78
2.76	80.15
1.28	52.01
1.26	53.17
3	86.87
2.53	81.81
1.71	86.8
2	82.19
1.39	71.74
2.97	88.78
1.27	86.78
1.32	53.12
1.37	64.68
1.35	67.23
1.39	68.6
1.55	71.04
1.37	67.55
1.31	69.79
1.34	72.35
1.54	84.18
1.61	85.54
1.46	72.27
1.73	74.91
1.93	78.85
1.38	69.57
1.33	68.45
1.32	68.65
1.29	71.11
1.62	77.53
1.48	81.01
2.5	81.81
1.41	54.02
1.35	69.81
[truncated: 2,641 more rows]

## Sheet: Figure 1b
amyloid suvr	adjusted age
1.74	85.74
1.87	88.5
2.05	90.97
2.22	92.38
2.27	93.42
2.38	94.7
1.95	88.93
1.37	72.29
1.28	64.13
1.26	59.98
1.38	73.07
1.43	74.29
1.48	77.09
2	89.88
1.47	77.19
1.4	72.76
1.45	74.04
1.41	76.79
1.3	65.79
1.37	67.08
1.36	69.8
2.48	94.53
2.77	98.58
2.83	100.94
2.72	102.14
2.95	103.43
2.03	90.26
2.52	97.61
2.91	101.36
2.05	91.28
2.16	92.59
2.45	95.26
2.5	96.94
1.32	68.03
1.38	69.65
1.36	70.98
2.8	100.52
1.77	85.75
2	89.49
2.11	91.95
1.25	52.83
1.26	57.05
1.77	85.18
1.76	86.39
1.6	82.43
1.46	76.89
1.44	74.21
1.49	78.15
1.47	79.75
1.5	81.24
1.58	82.55
1.71	83.79
1.68	85.44
1.89	86.86
2.34	94.91
1.47	79.37
1.76	85.73
2.01	89.8
2.79	100.18
2.49	97.96
2.95	100.91
2.03	89.54
2.52	97.87
1.62	84.32
1.86	87.27
2.06	89.63
1.49	78.94
1.54	81.28
1.77	86.65
1.92	87.88
1.2	45.59
1.22	46.87
1.36	68.12
1.36	73.32
1.48	75.62
1.34	67.56
1.38	70.23
2.61	98.12
1.38	72.19
2.55	96.54
2.69	99.81
2.9	101.4
2.91	102.6
1.82	86.7
2.02	90.07
2.69	99.07
1.41	74.63
1.49	75.91
1.45	77.17
1.47	78.56
1.71	84.55
1.75	85.87
1.46	79.08
1.74	84.56
1.92	88.41
2.02	90.92
1.52	79
1.51	80.22
1.59	82.85
1.72	85.57
1.66	84.19
2	89.56
2.05	90.66
2.31	94.7
2.57	97.46
2.31	94.29
1.38	70.11
1.58	80.91
1.65	83.34
1.77	85.97
2.01	91.29
1.29	60.69
1.34	64.68
1.31	64.14
1.35	65.51
1.35	68.11
1.39	70.29
2.57	97.8
1.57	81.25
1.34	64.82
1.32	65.97
1.38	68.97
2.52	96.63
2.64	99.17
1.42	75.12
1.53	80.66
1.42	75.92
1.5	77.33
1.48	78.58
1.86	87.88
2.63	98.3
1.42	79.59
1.46	80.89
2.01	87.53
1.49	77.91
1.51	80.63
1.65	83.27
1.67	84.56
1.48	72.58
1.42	75.27
1.47	79.02
1.71	85.18
1.81	87.73
2.15	90.27
2.62	98.47
1.4	74.24
1.47	76.04
1.35	76.17
1.43	77.38
1.48	81.26
1.68	84.95
1.75	86.17
2.12	88.85
1.69	85.61
1.92	88.04
2.2	92.03
1.54	80.26
1.32	63.47
1.35	66.29
1.52	73.09
1.37	74.58
1.74	85.28
1.35	63.65
1.35	66.23
1.38	68.89
2.56	97.87
2.39	93.76
2.34	96.4
3.07	103.44
1.38	79.35
1.55	82.02
1.79	84.52
1.37	68.48
1.38	73.92
2.21	92.98
1.5	76.38
1.57	77.53
1.6	81.62
1.52	82.86
2.04	90.25
1.85	89.34
1.88	90.62
2.46	94.41
2.82	98.08
1.43	70.82
1.38	72.1
1.45	77.78
1.56	81.42
1.48	75.43
1.53	79.45
1.34	64.47
1.59	82.14
1.4	69.98
1.33	58.43
1.33	59.9
1.34	62.87
1.26	68.11
2.18	92.36
1.76	85.92
1.55	81.67
1.9	86.96
1.9	88.23
2	90.8
1.39	72.14
2.81	100.61
1.39	70.3
1.51	81.25
1.76	85.14
1.98	89.41
2.35	94.9
1.6	84.27
1.94	87.05
2.38	95.34
1.48	78.08
1.39	67.79
1.45	73.71
1.26	60.92
1.23	53.87
1.6	82.3
1.69	85.23
1.92	88.09
2.4	94.93
2.39	96.22
1.87	88.77
2.06	90.02
2.12	91.19
1.43	74.26
2.03	90.55
2.3	93.25
2.27	94.53
1.36	65.75
1.36	67.14
1.36	68.21
1.41	72.61
1.75	88.39
1.95	89.76
2.2	92.2
2.37	93.59
2.43	94.88
2.88	101.28
1.5	72.69
1.41	75.3
1.39	73.08
1.5	78.1
1.39	66.67
1.35	68.09
1.3	69.2
1.42	71.86
1.36	71.49
1.52	81.62
1.72	84.22
1.61	82.48
1.31	66.15
1.31	66.7
1.36	67.77
1.43	70.48
1.35	70.85
1.86	87.25
1.54	82.4
1.88	86.8
1.49	80.55
1.6	81.94
1.84	87.26
1.92	88.54
2.08	91.09
1.33	62.41
1.32	63.76
1.36	66.21
1.31	63.36
2.71	99.63
2.9	100.67
2.82	101.64
1.4	71.01
1.46	76
1.44	74.49
1.41	68.13
1.35	70.73
1.41	74.66
1.53	79.96
1.53	81.39
1.34	67.44
1.42	72.65
1.29	63.17
1.31	65.09
1.42	75.34
1.47	76.86
1.9	90.27
2.36	92.93
2.43	96.66
2.11	97.81
3.22	100.22
3.35	101.47
3.3	102.82
2.65	104.41
1.32	65.78
1.35	67.18
1.37	70.92
1.52	70.95
1.49	74.85
1.52	81.41
1.7	85.31
1.8	87.56
2.44	94.17
1.51	76.21
2.2	93.99
2.54	96.13
1.33	65.47
1.38	67.68
1.46	74.21
1.47	78.02
1.54	80.72
1.61	82.92
1.72	85
2.24	93.54
1.35	60.89
1.34	64.93
1.46	76.3
1.38	72.18
1.31	58
1.27	60.44
1.42	71.04
1.44	72.81
2.59	96.75
2.63	99.72
1.49	79.42
1.48	80.74
1.79	85.96
1.83	87.2
1.44	80.28
1.57	82.54
1.91	86.77
1.68	84.11
1.35	67
1.41	75.26
1.49	76.61
1.37	65.58
1.42	67.77
1.36	69.06
1.36	71.29
1.34	64.06
1.3	58.3
1.27	59.51
1.3	60.88
1.31	63.41
1.4	66.21
1.69	84.55
1.4	71.98
1.26	55.87
1.4	72.7
1.5	77.33
1.44	78.61
1.48	81.14
1.69	83.73
1.35	71.38
1.53	78.74
1.23	57
1.27	60.86
1.4	74.8
1.44	76.08
1.51	80.13
1.73	85.45
2.04	90.28
2.13	91.72
1.2	49.4
1.3	50.67
1.25	59.82
1.43	67.87
1.34	67.47
1.33	61.57
1.35	63.99
1.33	65.24
1.48	77.15
1.39	69.46
1.34	70.9
1.44	81.04
1.61	82.48
1.86	86.22
1.42	77.3
1.46	79.68
1.66	83.42
1.33	69.65
1.32	58.24
1.35	63.49
1.32	64.81
1.55	79.19
1.33	69.07
1.38	72.51
1.31	68.27
1.42	70.59
1.42	73.36
1.46	76.2
1.49	82.24
1.88	86.31
1.37	71.68
1.61	84.65
2.04	88.51
1.38	70.37
1.42	73.08
1.49	78.47
1.35	65.22
1.35	67.78
1.39	72.16
1.43	68.32
1.42	72.47
1.39	75.14
1.31	63.19
1.35	65.76
1.53	79
1.51	79.23
1.65	84.2
1.83	86.85
1.29	65.39
2.32	94.56
1.49	78.01
1.45	80.23
1.62	83.92
2.02	88.21
2.37	95.12
1.41	77.1
1.41	79.46
1.57	82.05
1.76	84.44
2.16	91.91
1.36	67.13
1.37	72.25
1.41	74.7
2.46	95.37
2.65	99.65
1.36	64.87
1.35	65.32
2.23	93.76
2.38	94.9
1.31	64.58
2.13	91.58
2.28	94.31
1.59	82.14
1.41	58.59
1.3	60.74
1.35	64.81
1.31	67.78
1.85	88.87
2.01	91.21
2.49	95.03
2.56	96.44
1.42	77.91
1.46	79.35
1.69	84.45
1.76	85.68
1.33	64.09
1.5	82.25
1.79	84.51
1.45	78.89
1.58	81.69
1.66	84.37
1.32	65.96
1.38	71.16
1.43	74.87
1.5	79.04
1.94	89.91
2.16	91.18
2.03	90.34
1.27	55.51
1.31	59.98
1.28	62.51
1.51	75.81
1.45	73.55
1.67	84.34
1.78	85.8
1.85	87.21
1.41	71.75
1.76	85.17
1.78	86.33
1.94	89.14
3.39	106.53
2.52	96.5
2.66	99.4
1.3	56.87
1.29	58.52
1.28	60.16
1.32	61.48
1.38	64.3
1.35	66.6
1.32	67.82
1.4	71.85
1.39	67.55
1.39	69.86
1.42	73.89
1.36	74.16
1.49	77.05
1.33	64.83
1.38	67.16
1.22	36.48
1.2	42.08
1.28	58.4
1.3	63.23
1.38	65.96
1.39	71.58
2.5	96.81
1.33	67.57
1.44	68.91
1.42	71.55
1.37	75.18
1.27	63.9
1.32	65.24
1.45	69.86
1.41	73.92
1.39	75.22
1.39	76.56
1.94	90.11
2.25	92.74
2.47	95.83
2.59	98.24
1.58	81.93
1.8	86.28
2.5	91.36
2.37	92.33
2.11	95.7
2.17	97.12
1.45	70.96
1.41	68.83
1.19	55.91
1.33	61.35
1.39	62.67
1.38	68.46
1.44	75.13
1.5	78
1.41	81.3
1.64	84.24
2.14	88.34
1.29	58.41
1.32	61.15
1.98	89.32
1.4	70.92
1.38	65.03
1.38	66.27
1.36	69.1
1.46	74.48
2.65	98.67
1.36	64.04
1.37	67.82
2.17	92.01
1.32	57.13
1.31	60.85
1.32	63.28
1.36	72.13
1.46	74.86
1.84	86.86
1.96	89.26
2.59	97.87
1.65	86.43
2.19	92.4
2.45	93.68
1.42	75.94
1.4	77.28
1.63	83.43
1.87	87.41
1.31	66.21
1.38	59.48
1.36	61.81
1.31	65.51
1.38	73.23
1.41	75.79
1.42	76.83
1.51	79.44
1.5	76.68
1.39	69.85
1.48	81.21
1.65	84.95
1.93	87.65
2.21	91.57
1.35	67.96
1.36	73.52
1.44	80.49
1.61	81.69
1.27	60.59
1.44	75.43
1.48	77.91
1.57	82.18
1.42	73.31
1.39	71.31
1.25	56.99
1.4	67.96
1.46	75.82
2.32	93.44
2.25	94.61
1.91	88.36
1.45	75.75
1.47	76.75
1.49	79.23
1.52	80.81
1.44	75.33
1.47	76.44
2.72	100.5
2.99	101.65
1.47	74.74
1.47	76.27
1.6	82.5
1.43	75.51
1.55	78.43
1.47	75.47
1.4	73.14
1.61	81.69
1.35	64.09
1.36	66.64
1.37	71.97
2.01	89.93
2.19	92.67
2.05	90.8
2.27	93.18
2.53	95.6
2.43	98.21
1.37	72.39
1.41	73.37
1.67	84.3
1.78	86.95
2.08	89.91
1.28	59.09
1.47	75.64
1.38	68.15
1.35	70.49
1.47	74.67
1.39	69.97
1.43	74.15
2.44	95.89
2.64	98.72
1.38	71.45
1.41	74.08
1.97	87.56
1.99	88.71
2.15	92.4
2.25	96.13
1.3	55.71
1.3	56.82
1.32	60.46
1.37	64.43
1.58	81.72
1.33	77.92
1.49	80.24
1.64	83.96
1.91	86.78
1.33	71.86
1.44	72.94
1.45	75.07
1.56	81.67
1.47	76.53
1.44	77.44
1.5	78.66
1.43	71.56
1.38	72.93
1.4	75.46
1.44	76.66
1.45	79.04
1.58	81.61
1.96	88.33
2.02	91.02
1.44	80.48
1.7	83.39
1.1	33.64
1.09	35.77
1.39	42.39
1.33	64.85
1.37	65.94
1.37	75
1.36	65.06
1.37	67.37
1.39	65.14
1.35	67.92
1.42	69.5
3.01	101.01
2.99	102.66
3.1	103.58
3.56	110.21
1.34	65.45
2.04	90.62
1.8	86.23
1.26	67.47
1.39	68.94
1.5	71.68
1.32	58.83
1.33	61.37
1.31	64.11
2.93	101.11
2.94	103.54
3.19	104.95
3.41	106.17
1.38	71.69
1.47	74.64
1.4	74.1
1.46	75.73
1.46	77.04
1.32	70.59
1.29	60.25
1.3	62.67
1.37	65.06
1.38	67.57
1.35	61.7
1.37	71.42
1.54	80.59
1.36	62.91
1.36	72.19
1.52	74.92
2.52	97.09
1.4	72.26
1.19	37.05
1.18	39.64
1.56	83.61
1.8	84.78
1.22	46.6
1.37	62.81
1.35	65.35
1.34	68.14
1.39	79.22
1.59	81.98
1.82	85.87
1.56	81.79
1.62	83.07
1.75	85.51
2.69	97.72
2.78	100.28
2.72	101.32
1.35	61.86
1.27	63.26
1.46	71.08
1.59	82.24
1.39	60.66
1.33	62.35
1.41	75.48
1.49	76.87
1.26	60.12
1.35	61.32
1.29	64.82
1.42	68.42
1.34	65.41
1.37	67.69
1.39	71.47
1.34	71.32
2.53	96.66
2.48	97.51
1.34	66.61
1.32	65.14
2.41	95.7
1.28	46.24
1.18	47.47
1.32	49.95
1.23	56.74
1.32	65.31
1.31	61.74
1.42	73.42
1.24	48.69
1.25	52.47
2.3	94.19
2.42	95.46
2.72	99.93
2.75	99.95
1.9	88.1
1.46	75.16
1.71	84.89
1.32	59.89
1.47	75.44
1.5	77.72
1.22	54.64
1.43	61.11
2.74	99.68
1.7	86.71
2.04	90.5
2.32	94.01
2.48	95.22
1.34	66.56
1.35	67.82
1.35	69.48
2.39	95.33
1.34	68.92
1.38	73.04
1.41	74.46
1.33	64.67
2.84	101.02
2.54	97.27
2.74	99.99
1.42	74.81
1.27	59.94
1.41	65.33
1.56	81.83
1.75	84.37
1.78	86.87
1.38	75.99
1.43	78.29
1.6	82.46
1.49	76.47
1.49	79.02
1.19	49.38
2.97	101.45
3.17	105.29
1.44	68.25
1.76	87.4
2.1	91.38
2.6	96.31
1.34	69.22
2.55	96.93
2.63	99.16
2.9	101.68
1.29	55.9
1.29	63.06
1.42	71.47
1.43	75.41
1.5	78.16
1.41	70.38
1.88	87.85
1.29	60.69
1.34	64.8
1.43	68.05
1.25	54.13
2.62	98.39
1.35	64.33
1.38	64.41
1.47	73.72
1.23	45.45
1.25	47.86
1.3	52.18
1.94	88.41
1.98	89.91
1.21	51.23
1.29	52.63
1.59	82.51
1.89	87.49
1.3	60.7
1.35	63.03
1.37	64.2
1.36	69.7
1.4	70.61
1.47	71.87
1.44	75.51
1.44	78.2
1.37	69.44
1.47	77.05
1.32	63.78
1.72	87.47
2.05	89.79
2.49	95
2.66	99.16
2.79	100.38
2.79	101.21
3.15	102.24
2.99	103.4
3.11	104.45
1.33	67.28
1.99	91.41
2.3	92.55
1.43	72.12
1.4	75.84
1.45	71.98
1.49	77.42
1.3	56.65
1.3	57.92
1.27	61.05
2.24	93.28
1.51	77.78
1.32	62.7
1.35	66.54
1.42	72.97
1.28	57.76
1.22	44.69
1.4	71.09
1.37	72.51
1.45	75.34
1.33	58.88
1.89	88.03
1.83	87.15
1.4	67.5
1.43	75.78
1.58	83.09
1.87	86.69
2.65	97.5
2.54	98.68
1.87	88.35
2.06	89.93
1.46	70.42
1.49	73.44
1.66	85.33
1.97	87.79
1.34	66.68
1.33	67.95
1.63	83
2.52	97.21
1.44	74.41
2.24	92.61
2.59	98.09
2.71	99.27
2.85	102.04
1.44	75.51
1.41	74.31
2.52	97.21
2.63	98.69
1.74	85.16
1.32	66.58
1.38	67.4
1.36	68.67
1.3	56.91
1.28	59.33
1.31	60.72
1.41	65.3
1.25	52.88
1.31	55.23
1.36	61.84
1.81	86.35
1.93	87.56
2.05	91.44
2.13	92.52
1.31	63.08
1.35	66.27
1.4	72.28
1.4	69.38
1.37	71.87
1.39	74.66
1.22	46.1
1.38	71.4
1.42	72.7
1.29	55.58
1.24	56.57
1.31	57.77
1.36	59.27
1.71	84.7
1.3	55.18
2.36	93.62
2.61	94.98
2.53	97.52
2.63	100.18
2.81	102.6
3.01	103.97
1.27	57.89
1.33	61.51
1.39	65.47
1.34	60.87
1.41	70.22
1.4	74.99
1.49	78.39
1.28	53.34
1.31	55.84
1.32	56.99
1.31	59.65
1.99	91.11
2.2	92.53
2.44	94.89
2.59	95.89
2.48	98.83
2.9	101.58
1.37	62.49
1.35	66.33
2.77	100.06
1.36	66.04
1.29	67.44
1.31	63.96
1.42	64.6
1.35	67.02
2.69	99.22
1.28	60.48
1.36	63.02
1.38	64.16
1.38	66.56
2.03	89.79
2.12	92.3
1.41	72.21
1.45	74.63
1.45	77.29
1.22	48.77
1.53	82.68
1.84	87.94
2.21	91.69
2.36	94.36
1.44	71.81
1.27	53.16
1.31	55.76
1.31	60.01
1.44	76.59
1.5	77.97
1.46	73.54
1.8	87.88
1.89	89.24
2	90.62
2.33	93.51
2.53	95.82
2.59	97.06
1.74	85.25
1.27	58.28
1.33	61.05
1.33	63.63
1.44	71.94
1.43	73.03
1.44	77.38
1.44	78.44
1.81	88.52
2.19	90.86
1.28	65.7
1.36	67.09
1.92	88.47
1.38	73.33
1.4	68.45
2.18	92.45
1.22	52.37
1.11	31.32
1.42	75.53
1.33	67.59
1.38	71.66
1.67	83.84
1.79	86.11
1.23	52.35
1.26	53.7
1.33	54.94
1.33	56.42
1.37	69.74
2.43	95.96
2.66	98.81
2.13	91.26
2.14	92.47
1.17	44.98
1.42	64.53
1.42	73.71
1.75	86.84
2	89.43
2.12	90.66
1.7	83.21
1.63	84.6
1.41	74.32
1.5	79.71
1.66	86.57
1.84	87.93
1.99	90.63
2.36	93.07
2.48	95.75
2.74	98.47
1.47	81.38
1.95	87.67
1.52	78.81
1.39	72.15
1.42	74.87
1.5	77.12
1.51	78.53
1.49	80.86
1.42	74.07
1.41	71.33
1.48	73.15
1.42	75.8
1.55	81.22
2.51	95.52
2.36	96.56
1.47	69.84
1.43	71.12
1.4	73.75
1.38	76.33
1.36	74.38
1.54	77.75
1.9	87.94
2.33	94.61
1.39	75
1.53	80.14
1.6	82.65
1.71	85.39
1.59	81.89
1.42	77.24
1.53	79.96
1.37	70.03
1.26	51.81
1.25	53.23
1.25	55.79
1.37	58.45
1.3	60.76
1.39	74.16
1.4	73.51
1.77	85.7
1.33	66.23
1.38	69.01
2.52	96.96
1.51	80.57
1.62	83.15
1.33	68.35
1.45	71.12
1.54	80.9
2.2	92.83
1.99	89.99
2.15	92.57
2.44	95.34
1.37	72.44
1.5	76.28
1.43	72.9
3.68	109.04
1.36	68.47
1.35	67.75
1.41	72.73
1.43	75.15
1.66	84.78
1.74	86.13
2.05	88.68
1.35	68.14
3.01	100.72
2.9	103.21
3.25	105.8
2.61	98.18
2.37	95.05
1.36	67.55
1.42	73.35
1.4	75.82
1.57	81.02
1.68	84.02
2.68	97.26
2.65	98.75
2.61	100.21
1.6	82.52
1.04	18.51
1.11	22.41
1.2	25.24
1.62	82.67
1.27	50.14
1.28	54.78
1.31	57.22
1.39	75.24
1.44	76.49
1.53	80.3
1.34	66.48
1.34	67.71
1.35	71.09
1.4	75.38
1.45	76.72
1.52	79.31
2.02	90.39
2.16	91.79
2.27	93.1
2.42	95.76
2.4	96.81
1.71	85.53
1.87	86.75
1.33	66.72
1.98	89.39
1.27	62.03
1.37	64.65
1.38	65.91
1.33	58.92
1.29	65.36
1.49	78.67
1.54	81.08
1.56	82.19
1.52	77.18
1.28	61.55
1.39	65.46
1.34	67.93
1.41	70.47
1.35	68.58
1.39	69.84
1.41	72.48
1.3	63.41
1.29	65.72
1.43	68.69
1.17	53.71
1.3	54.81
1.42	57.75
1.42	70.64
1.49	72.03
1.36	69.39
1.16	34.64
1.25	37.21
1.19	38.24
1.22	42.21
1.32	59.21
1.46	77.15
1.6	82.36
1.63	83.5
1.86	87.29
1.97	89.44
2.08	90.74
1.37	65.87
1.37	67.25
1.34	68.47
1.35	71.11
1.43	69.95
2.11	89.27
2.09	90.46
2.16	91.44
2.05	94.58
1.28	61.32
1.43	80.49
1.52	81.64
1.7	84.51
2.12	89.53
1.25	49.53
1.28	51.98
1.27	54.84
1.32	58.77
2.72	99.48
1.36	71.74
2.47	97.64
2.88	100.3
1.53	81.16
1.82	86.54
1.39	72.83
1.58	81.95
1.61	84.14
1.82	87.81
2.01	90.7
2.54	94.51
1.34	61.01
1.28	60.21
1.36	63.11
2.22	93.06
2.04	90.98
2.31	93.72
1.34	59.25
1.34	58.66
1.34	62.63
1.32	65.16
1.4	70.22
1.36	69.12
1.4	72.17
1.38	66.92
1.52	78.99
1.54	81.11
2.16	92.14
1.43	75.9
1.99	89.65
2.25	93.51
1.44	74.8
1.51	78.85
1.94	88.86
1.43	70.64
1.37	67.04
1.45	69.64
1.33	62.17
1.34	63.49
1.31	66.43
1.35	65.4
1.44	72.98
1.36	74.35
1.51	76.91
1.23	60.52
1.34	66.58
1.36	67.02
1.84	87.08
1.24	50.88
1.25	53.72
1.29	56.42
1.33	59.3
1.33	63.03
1.35	65.71
1.32	68.19
1.88	87.99
1.35	66.96
1.34	68.91
2.25	93.55
1.8	86.45
1.49	77.46
1.41	65.65
1.39	71.8
1.92	88.34
1.98	89.75
2.27	93.73
1.83	86.97
1.92	89.46
2.21	91.95
1.3	56.13
1.26	57.31
1.34	60.1
1.47	76.3
1.48	76.66
1.41	74.48
1.46	75.88
1.48	78.47
1.77	85.32
1.88	88.2
2.04	90.57
2.63	98.38
2.73	99.49
1.28	64.62
1.41	72.85
1.44	76.87
1.62	83.17
1.34	63.71
1.44	68.91
1.25	58.99
1.61	81.45
1.53	82.78
1.52	79.86
1.45	75
1.49	78.93
1.5	79.99
1.58	82.55
1.08	26.13
1.44	72.97
1.31	60.28
2.16	92.14
1.24	54.03
1.31	55.31
1.27	53.06
1.28	54.61
1.97	89.21
1.38	63.16
1.35	66.98
2.15	89.86
2.07	91.16
2.18	93.9
2.39	96.2
1.4	71.09
1.46	75.07
1.74	84.3
1.69	85.25
2.36	94.91
1.48	79.24
1.48	80.83
1.59	81.94
1.76	85.99
1.99	88.52
2.04	91.49
1.44	74.45
1.47	79.91
1.57	81.21
1.85	86.75
2.15	93.07
1.32	63.16
1.36	64.89
2.25	93.56
2.24	93.77
2.66	98.34
1.42	71.91
1.26	48.71
1.27	51.06
1.43	68.58
1.36	60.37
1.43	78.43
1.6	82.25
1.4	70.69
1.43	68.02
1.43	72.96
1.45	78.17
1.3	59.82
1.35	62.14
1.37	64.27
1.38	67.62
1.48	76.24
1.36	66.33
1.41	69.68
1.4	70.79
1.5	74.87
1.3	57.91
1.29	60.42
1.36	63.08
1.36	64.39
1.4	67.17
1.14	35.25
1.31	63.14
1.36	65.87
1.44	67.23
1.4	69.45
1.42	73.73
1.36	68.54
1.39	70.54
2.14	91.88
1.34	68.49
1.73	85.06
1.34	63.11
1.37	68.32
1.32	69.63
1.35	67.85
1.5	72.82
1.43	75.22
1.45	77.87
1.38	71.25
1.43	72.33
1.41	74.73
1.46	77.3
1.88	89.07
2.13	90.33
2.23	92.99
2.42	95.61
2.57	98.74
1.45	70.99
1.46	73.22
1.48	77.14
1.47	79.73
1.35	68.89
3.07	102.76
3.34	106.7
1.35	62.79
1.38	66.58
1.38	70.07
1.37	66.01
1.36	67.1
1.41	69.86
1.41	72.57
1.35	71.12
1.36	63.41
1.42	71.83
1.48	78.61
1.54	81.04
1.37	65.46
1.74	85.35
1.97	89.09
2.12	91.64
1.31	66.14
1.39	68.69
1.44	71.19
1.4	78.23
1.45	81.07
1.64	83.4
1.95	87.13
1.39	68.61
1.15	30.25
1.18	32.57
1.19	35.31
1.73	85.17
1.38	64.37
1.42	66.54
1.37	69.3
1.4	73.32
1.24	48.45
1.28	51.66
1.3	53.1
1.14	33.02
1.28	50.12
1.87	88.41
2.12	91.07
2.28	93.76
1.19	48.51
1.35	50.92
1.33	64.37
1.34	65.71
1.33	70.38
1.46	73.07
1.51	78.16
2.36	95.09
1.34	59.13
1.34	63.18
1.39	66.23
1.34	56.82
1.43	74.47
1.46	75.85
1.51	76.6
1.53	79.26
1.55	81.37
1.55	82.67
2.26	93.72
1.49	76.99
1.32	63.58
1.37	66.1
1.53	82.54
1.69	85.15
2	87.55
1.26	61.45
1.34	62.73
1.37	65.22
1.22	43.79
1.37	58.92
1.16	41.68
1.31	55.52
1.3	61.57
1.39	64.07
1.34	66.85
1.2	35.98
1.18	37.3
1.3	61.41
1.33	66.63
1.59	81.77
3.02	101.86
2.98	102.85
3.19	103.99
3.07	105.03
1.42	67.21
2.07	90.66
1.43	74.19
1.52	78.45
2.36	95.19
1.33	65.46
1.33	66.87
1.4	69.48
1.37	71.88
1.27	49.95
1.35	67.11
1.4	68.47
1.41	71.42
1.28	65.25
1.33	67.22
1.39	68.61
1.39	71.04
2.13	93.25
2.34	96.01
2.73	99.01
3.25	103.31
1.4	67.57
1.45	70.53
1.39	73.28
1.44	77.33
2.63	97.18
2.6	98.52
2.74	99.9
2.83	102.22
1.32	66.1
1.35	67.32
1.35	69.94
1.37	72.58
1.51	76.54
1.29	77.51
1.57	83.38
1.89	85.97
2.11	91.23
2.56	97.9
1.45	72.83
1.33	63.59
1.44	72.82
1.47	75.34
1.45	77.84
1.28	61.4
1.35	58.01
1.94	88.53
1.37	77.25
1.53	82.74
1.98	87.85
1.34	66.1
1.39	71.62
1.32	60.3
1.31	61.22
1.33	66.42
1.48	77.76
1.32	63.52
1.33	67.17
1.44	73.2
1.53	78.06
1.37	71.14
1.44	73.82
2.73	97.68
2.55	98.98
2.71	100.18
1.32	62.24
1.27	58.26
1.36	64.29
1.99	89.42
2.53	97.48
1.38	80.2
1.57	82.93
1.75	85.08
1.82	86.44
2.08	88.8
1.39	64.26
2.25	93.46
2.37	95.12
2.48	96.65
1.51	80.79
1.6	82.32
1.13	29.93
1.17	32.67
1.44	67.47
1.45	69.94
1.36	72.36
1.38	75.32
1.28	51.71
1.34	63.1
1.39	67.84
1.33	68.93
1.4	71.48
1.36	67.93
1.43	70.28
1.39	71.54
1.45	75.75
1.37	59.89
1.38	62.17
1.45	80.06
1.62	82.62
1.83	86.42
1.46	75.38
1.36	66.65
1.32	66.45
1.48	73.43
1.27	57.03
1.27	59.36
1.4	65.75
2.51	94.7
2.46	97.54
2.61	99.62
1.48	75.51
1.56	77.96
1.47	80.25
1.32	62.56
1.32	65.04
1.4	66.18
2.9	101.44
1.35	68.93
1.37	64.19
1.33	65.32
1.38	68.28
1.37	70.75
1.45	75.92
1.24	45.43
1.3	51.94
2.17	90.6
2.22	91.65
2.17	92.76
2.07	93.74
1.38	63.83
2.1	91.3
1.76	85.45
1.86	87.76
1.85	87.21
1.64	84.1
1.87	86.6
1.29	45.29
1.24	46.65
1.26	53.71
2.36	94.91
1.59	82.28
1.28	57.43
1.29	58.72
1.31	60.07
1.38	62.78
1.34	66.63
1.34	69.27
1.29	61.13
1.43	63.79
1.31	58.74
1.35	67.33
1.34	62.63
1.32	65.03
1.87	86.33
1.93	87.71
1.81	88.76
1.5	76.93
1.5	78.03
1.56	79.17
1.45	80.48
1.14	35.11
1.37	68.05
1.42	71.32
1.46	76.6
1.32	53.14
1.32	56.54
1.26	57.85
1.31	62.03
1.28	67.54
1.43	70.4
1.34	68.26
1.35	67.8
1.32	70.43
1.55	73.17
1.47	78.39
1.47	75.6
1.47	78.41
1.68	84.18
1.39	73.49
2.01	89.97
1.82	86.69
1.27	48.93
1.24	51.38
1.35	62.13
1.37	64.69
2.05	89.92
2.12	91.27
2.26	94.06
2.54	97.99
1.39	66.89
1.36	69.49
1.45	75.97
1.34	63.02
1.62	83.15
1.46	74.42
1.45	76.82
1.83	88.96
2.36	92.96
1.37	72.27
1.47	75.2
1.36	68.54
1.41	71.06
2.53	97.19
1.33	58.56
1.93	88.9
1.38	69.16
1.38	68.28
1.36	70.35
1.31	44.99
1.21	46.13
1.28	49.77
1.22	51.17
1.27	53.68
2.77	99.28
2.87	101.39
2.9	102.39
1.52	77.04
2.85	100.87
1.29	65.09
1.35	56.92
1.34	62.6
1.31	53.76
1.27	56.45
2.31	94.17
1.34	77.07
1.45	79.53
1.63	82.1
1.54	79.58
1.43	72.88
1.54	80.33
1.2	52.3
1.48	76.39
1.37	67.61
1.78	86.03
1.89	87.06
2	90.57
1.33	64.81
1.37	67.26
1.26	61.62
1.32	68.59
1.38	64.18
1.36	68.28
1.5	82.4
1.68	86.16
1.99	88.75
2.51	94.01
1.56	81.24
1.34	62.57
1.99	89.99
2.16	92.48
2.41	95.13
1.36	67.71
2.9	101.51
1.35	77.96
1.56	81.79
1.7	84.15
1.77	86.56
2.01	89.29
1.47	75.61
1.49	76.95
1.62	82.02
1.63	83.28
1.66	85.49
2.23	93.07
1.4	73.46
1.26	48.23
1.35	70.29
1.34	67.99
1.31	55.92
1.46	72.68
1.37	75.17
1.56	80.23
1.69	87.28
2.32	91.68
1.48	76.02
2.54	97.25
1.5	73.68
1.16	37.22
1.66	83.8
1.32	58.2
1.36	62.22
1.54	80.5
1.94	88.62
1.69	85.94
1.89	87.36
2.07	90.12
1.24	52.19
1.29	56.43
1.45	79.11
1.54	81.85
1.89	87.05
2.33	92.82
2.3	93.76
2.51	95.83
2.39	96.89
2.4	97.89
2.48	96.45
1.28	67.87
1.77	87.42
2.23	91.69
1.41	71.73
1.2	38.57
1.17	41.06
1.72	86.18
2.13	90.22
1.76	85.79
1.48	77.36
1.39	70.93
1.41	76.28
1.4	78.76
1.5	79.9
1.69	83.97
1.32	62.61
1.29	63.88
1.34	68.35
1.4	70.92
2.58	96.95
2.62	98.21
2.62	99.44
2.74	100.54
1.31	63.56
1.35	66.55
1.39	70.31
1.98	90.61
2.35	93.51
2.32	94.8
2.02	89.33
2.08	91.78
1.7	83.69
1.88	88.48
2.06	91.7
2.24	92.7
1.31	56.72
1.35	58
1.31	60.59
1.3	63.24
1.31	65.65
1.39	70.43
1.42	73.48
2.12	91.79
1.43	64.69
1.37	67.29
1.41	74.01
1.5	76.52
1.48	78.9
1.75	85.78
1.86	87.05
2.08	90.98
1.38	73.4
1.38	74.71
1.4	75.89
1.38	78.55
1.75	84.81
2.22	92.93
1.64	83.25
1.71	85.02
1.98	89.37
2.79	100.51
1.16	35.51
1.46	75.39
1.33	63.07
1.51	77.31
2.34	95.25
2.51	96.72
2.47	94.26
2.34	95.08
2.46	96.1
2.54	97
2.46	98.96
2.72	100.09
1.76	86.98
2.06	89.7
2.22	92.86
1.31	67.23
2.83	100.73
1.37	61.97
1.38	65.61
1.44	76.01
1.79	86.22
2.49	96.62
1.29	76.9
1.4	80.69
2	87.22
1.37	70.36
1.46	73.47
1.43	75.85
1.55	81.06
2.36	95
1.6	82.18
1.51	79.88
1.28	55.24
1.55	80.92
1.56	81.17
1.62	83.76
1.47	75.38
1.46	77.82
1.38	63.08
1.43	72.63
1.5	73.95
1.5	76.42
1.58	83.01
1.51	76.86
1.96	89.35
2.24	93.16
1.36	65.38
1.31	67.85
1.35	70.47
2.47	96.48
2.7	97.5
2.58	98.55
2.69	99.76
2.74	100.79
1.82	86.5
1.29	55.72
1.28	58.7
1.39	61.5
1.32	56.84
1.39	72.28
1.53	78.45
1.58	80.6
1.61	84.3
1.58	81.25
1.6	82.32
2.16	92.2
2.47	97.24
2.69	98.56
1.36	59.1
1.37	62.21
1.34	66
1.34	64.58
1.49	77.82
1.99	88.99
2.17	93.04
1.92	88.69
1.45	74.71
2.78	100.43
1.36	65.07
1.4	67.83
1.36	70.17
1.36	72.8
1.43	75.57
2.43	95.92
1.92	88.35
1.28	58.43
2.36	95.03
1.36	66.64
1.37	70.48
1.44	73
1.29	52.18
1.24	54.69
1.32	57.24
1.35	58.54
1.3	62.78
1.39	71.28
1.39	73.44
1.41	75.48
1.28	61.73
1.32	65.97
1.4	72.68
1.27	63.76
1.42	69.31
1.38	66.23
2.22	93.01
2.57	97.57
1.48	77.41
1.31	63.76
1.38	66.34
1.43	68.93
1.53	81.39
1.6	82.57
1.31	56.79
1.32	58.07
1.32	60.71
1.33	63.13
1.3	65.59
1.91	89.57
2.14	90.65
1.36	78.17
1.77	85.12
1.34	71.2
1.47	74.03
2.28	93.86
2.36	95.14
1.41	70.26
1.39	62.63
1.35	65.14
1.33	67.73
1.44	73.66
1.31	69.02
1.29	70.38
1.54	75.04
2.11	91.39
1.3	58.32
1.38	66.74
2.44	95.7
2.5	97
2.71	99.77
1.22	48.16
2.35	94.67
1.34	69.62
1.43	72.3
1.46	76.81
1.72	85.57
1.82	86.83
1.94	88.09
2.76	99.94
1.28	48.7
1.26	49.86
3	102.72
2.53	97.23
1.71	84.76
2	89.93
1.39	69.49
2.97	102.26
1.27	62.44
1.32	57.84
1.37	71.76
1.35	74.32
1.39	75.68
1.55	78.12
1.37	62.64
1.31	64.88
1.34	67.44
1.54	81.46
1.61	82.82
1.46	81.45
1.73	84.1
1.93	88.04
1.38	69.18
1.33	64.28
1.32	69.34
1.29	71.79
1.62	78.21
1.48	76.97
2.5	96.88
1.41	67.54
1.35	65.11
[truncated: 2,641 more rows]

## Sheet: Figure 1c
tau suvr	age
1.24	94.73
1.19	96.15
1.21	97.16
1.2	98.46
1.37	89.89
1.35	91.1
1.43	92.39
1.38	90.23
1.37	87.61
1.17	88.95
1.15	93.01
1.18	88.75
1.26	89.61
1.19	86.72
1.21	84.79
1.1	85.55
1.12	88.83
1.11	90.41
1.18	91.62
1.3	92.54
1.26	83.92
1.22	87.77
1.32	90.28
1.27	85.28
1.45	84.32
1.43	85.42
1.21	82.38
1.18	87.69
1.27	81.65
1.21	82.43
1.23	84.97
1.31	82.18
1.38	87.72
1.14	87.31
1.23	81.97
1.12	83.52
1.19	81.42
1.19	82.81
1.22	81.59
1.24	85.35
0.97	82.07
1.49	83.06
1.51	84.28
1.55	86.97
1.17	86.79
1.21	83.07
1.08	80.19
1.67	90.47
1.76	84.56
1.16	79.5
1.26	98.57
1.14	88.58
1.14	89.81
1.39	80.64
1.14	78.67
1.14	82.31
1.18	84.55
1.3	78.61
1.3	83.85
1.14	78.38
1.16	79.64
1.2	82.21
1.23	77.93
1.21	81.82
1.1	78.08
1.2	78.93
1.26	81.79
1.11	76.91
1.22	78.16
1.19	79.33
1.2	81.97
1.14	98.13
1.11	77.12
1.34	79.55
1.5	80.94
1.61	82.23
1.22	79.9
1.12	86.19
1.04	75.72
1.17	76.96
1.22	78.19
1.24	80.52
2.22	74.32
1.26	80.01
1.24	78.4
1.28	75.23
1.26	79.16
1.21	86.95
1.18	77.75
1.16	74.39
1.24	75.64
1.23	76.98
1.24	78.57
1.33	82.02
1.33	78.99
1.08	80.03
1.1	82.19
1.17	72.79
1.2	76.72
1.26	79.31
1.1	75.81
1.21	73.19
1.21	90.56
1.19	91.81
1.31	75.78
1.24	77.64
1.17	74.92
1.17	71.5
1.16	72.78
1.21	75.01
1.27	91.87
1.03	84.7
1.39	88.57
1.2	77.61
1.11	84.78
1.14	90.11
1.19	76.45
1.11	71.17
1.14	72.41
1.24	75.13
1.35	71.12
1.38	74.85
1.02	87.13
1.07	88.45
1.14	71.32
1.29	75.15
1.3	77.99
1.36	89.69
1.27	73.43
1.27	84.57
1.22	71.1
1.33	75.47
1.21	80.57
1.22	83.24
1.33	70.21
1.25	74.1
1.24	76.75
1.2	89.59
1.09	70.84
1.12	75.12
1.15	70.25
1.21	72.84
1.2	75.24
1.19	74.35
1.24	78.76
1.35	80.16
1.18	76.27
1.11	79.24
1.27	69.58
1.61	73.4
1.73	74.81
1.39	94.1
1.41	95.33
1.18	68.82
1.32	94.46
1.25	72.34
1.25	74.87
1.09	72.73
1.39	81.33
1.36	82.56
1.45	86.58
1.23	68.42
1.21	72.44
1.21	68.36
0.96	71.75
1.19	72.28
1.18	75.01
1.35	68.5
1.36	72.13
1.24	89.16
1.32	90.51
1.33	86.53
1.38	87.87
1.42	85.49
1.5	87.9
1.24	74.3
1.29	74.11
2.42	67.96
2.69	68.93
3.32	72.3
3.64	73.72
1.18	68.04
1.14	68.56
1.18	78.4
1.21	79.72
1.22	72.31
1.22	69.38
1.29	73.63
0.98	82.25
1.19	70.91
1.22	74.13
1.11	69.09
1.13	71.52
1.18	67.57
1.15	86.92
1.15	88.2
1.2	83.65
1.19	87.63
1.1	67.51
1.08	71.21
1.25	94.93
1.22	95.97
1.27	98.58
1.38	67.48
1.14	90.92
1.12	94.85
1.34	94.18
1.34	74.4
1.18	69.71
1.26	68.19
1.27	69.76
1.38	69.01
1.5	70.2
1.28	78.93
1.32	87.62
0.98	73.34
1.09	66.26
1.23	83.65
1.3	68.19
1.38	70.62
1.47	73.22
1.25	66.72
1.29	70.9
1.2	66.75
1.29	70.93
1.13	66.66
1.69	92.46
1.13	68.22
1.1	72.15
1.15	68.84
1.13	71.67
1.26	93.07
1.36	76.92
1.23	65.43
1.29	67.99
1.03	71.01
1.38	85.97
1.21	65.72
1.16	65.19
1.17	66.77
1.33	97.86
1.1	68.85
1.22	65.98
1.21	68.52
1.22	71.27
1.3	92.87
1.23	67.47
1.23	70.42
1.33	86.73
1.31	66.52
1.34	68.92
1.31	71.42
1.14	65.24
1.21	66.58
1.26	77.02
1	66.14
0.99	71.08
1.17	64.87
1.14	68.76
0.98	67.84
0.97	69.52
1.19	91.89
1.21	72.39
1.21	76.17
1.25	85.96
1.23	69.17
1.3	68.06
1.01	64.38
0.95	65.61
1.11	68.08
1.14	70.66
1.2	64.49
1.15	86.73
1.15	64.27
1.17	68.14
1.24	75.91
1.21	80.4
2.01	64.45
1.26	88.78
1.2	82.6
1.27	63.56
0.94	83.21
1.38	89.61
1.5	90.82
1.23	88.23
1.17	89.48
1.16	91.15
1.13	87.66
0.99	81.78
1.01	87.18
1.14	63.77
1.14	66.28
1.29	88.67
1.22	80.3
1.21	82.85
1.55	86.68
1.08	68.35
1.26	90.63
1.69	74.67
1.1	63.3
1.22	68.71
1.28	63.34
1.3	67.45
1.16	68.82
1.03	77.28
1.04	63.39
1.05	67.71
1.22	66.64
1.21	62.55
1.19	63.72
1.18	69.22
1.19	89.96
1.26	70.48
1.16	66.3
1.2	72.99
1.3	78.2
1.59	71.58
1.69	72.64
1.23	68.55
1.27	81.52
1.3	85.24
1.23	72.66
1.29	68.06
1.19	91.23
1.05	62.75
1.25	67.59
1.09	65.08
1.03	89.99
1.23	80.09
1.22	81.27
1.28	84.04
1.24	83.48
1.12	64.2
1.1	65.6
1.14	70.17
1.13	67.66
1.18	87.28
1.18	88.36
1.33	81.23
1.19	80.84
1.15	83.26
1.17	84.64
1.04	83.93
1.29	82.8
1.1	67.39
1.09	68.54
1.1	71.2
1.17	63.84
1.41	86.57
1.18	60.88
1.16	66.16
1.2	67.3
1.17	69.7
1.31	80.15
1.33	79.28
1.35	83.03
1.35	85.71
1.1	66.28
1.08	62.02
1.07	66.3
1.04	86.22
1.22	85.95
1.21	88.26
1.23	89.5
1.21	81.27
1.11	78.29
1.27	78.97
1.26	80.03
1.1	61.52
1.19	86.29
1.23	83.74
1.3	66.58
1.17	63.06
1.15	64.41
1.15	65.65
1.13	67.13
1.06	84.77
1.05	87.62
1.37	79.18
1.46	80.39
1	65.47
1.28	79
1.29	80.23
1.43	87.93
1.28	83.75
1.4	86.43
1.49	89.14
1.48	84.43
1.19	84.72
1.21	84.45
1.22	85.87
1.21	88.2
1.24	71.15
1.22	78.95
1.15	68.8
1.13	79
1.21	78.72
1.23	81.23
1.26	83.97
1.07	78.15
1.22	84.48
1.15	86.78
1.2	85.78
1.17	75.28
1.18	78.06
1.23	86.79
1.17	59.02
1.34	81.38
1.28	84.86
1.26	82.03
1.08	85.12
1.24	83.85
1.28	85.41
1.26	87.82
1.44	83.05
1.12	76.65
1.18	81.84
1.26	89.02
0.94	60.72
0.96	63.55
1.23	59.93
1.25	62.37
1.2	87.8
1.29	77.24
1.29	78.29
1.13	88.53
1.1	80.27
1.18	76.65
1.18	79.13
1.17	81.67
1.28	78.65
1.08	59.04
1.2	60.14
1.23	63.08
1.09	57.83
1.11	59.22
0.95	59.27
0.95	60.3
0.97	64.26
1.25	87.3
1.21	87.47
1.25	91.26
1.17	60.4
2.3	57.46
2.53	60.6
1.29	87.37
1.05	77.43
1.08	81.36
1.75	78.4
1.2	71.82
1.27	87.62
1.3	91.42
1.17	60.88
0.91	81.23
1.06	88.08
1.06	93.15
1.08	88.09
1.26	66.34
1.24	70.4
1.89	73.75
1.12	60.73
1.14	63.34
1.17	66.15
1.17	67.52
1.19	70.08
1.32	77.62
1.2	79.55
1.19	85.81
1.2	85.38
1.19	87.93
1.15	88.17
1.15	89.59
1.23	93.56
1.35	87.41
1.24	86.23
1.32	76.77
1.34	81.94
1.03	58.81
1.19	80.21
1.23	75.28
1.22	76.34
1.21	78.9
1.2	56.12
1.26	57.76
1.12	71.09
1.31	84.7
1.24	80.44
1.26	82.96
1.32	85.93
1.17	84.48
1.14	90.81
1.12	86.38
1.06	90.96
1.11	56.56
1.27	82.55
1.13	56.29
1.16	58.42
1.17	61.78
1.12	56.04
1.1	57.15
1.1	61.23
1.14	58
1.11	59.3
1.18	62.08
1.04	55.35
1.01	75.18
1.03	76.53
1.04	78.76
1.22	81.35
1.3	81.22
1.3	82.54
1.17	76.99
1.17	79.39
1.15	82.04
1.28	83.68
1.18	85.82
1.22	88.95
1.21	76.14
1.21	78.73
1.2	55.86
1.23	59.65
1.1	73.21
1.14	74.3
1.15	77.06
1.15	79.77
1.25	70.77
1.29	73.19
1.21	61.75
1.09	86.85
1.23	57.65
1.19	60.15
1.22	87.67
1.23	91.43
1.02	56.99
1.09	67.81
1.22	71.83
1.17	56.34
0.98	55.51
1.25	72.94
1.29	75.63
1.06	67.27
1.2	79.57
1.17	59.39
1.16	62.44
1.1	84.65
1.1	85.96
1.15	55.93
1.12	58.33
1.12	57.94
1.17	70.78
1.2	73.56
0.94	66.6
0.94	67.93
1.16	83.89
1.17	89.1
1.22	73
1.5	54.79
1.58	55.79
1.71	56.93
1.79	57.96
1.2	76.16
1.19	66.22
1.31	89.79
1.24	54.33
1.2	55.69
1.24	58.64
1.11	87.57
1.12	88.96
1.1	91.34
1.25	88.75
1.2	93.05
1.21	80.12
1.2	84.17
1.48	75.9
1.59	77.28
1.68	79.6
1.19	83.65
1.22	87.61
1.2	83.81
1.21	86.39
1.24	79.08
1.21	79.92
1.18	82.44
1.18	84.94
1.08	75.28
1.19	76.74
1.21	81.85
1.14	78.35
1.14	89.85
1.18	54.53
1.22	60.55
1.18	83.13
1.16	84.48
1.21	86.85
1.1	90.26
1.02	55.47
1.2	71.39
1.19	73.83
1.17	76.79
1.15	59.92
1.3	58.92
1.24	60.18
1.35	64.39
1.06	54.93
1.07	67.8
1.11	71.69
1.27	70.58
1.26	63.37
1.28	70.24
1.31	72.52
1.29	82.87
1.11	84.65
1.15	89.82
1	63.19
1.4	61.31
1.18	57.44
1.25	77.38
1.24	79.69
1.21	82.24
1.09	67.49
0.99	53.39
0.93	54.74
1.11	59.66
1.26	86.99
1.29	84.07
1.25	86.71
1	65.69
1.05	68.35
1.25	53.13
1.26	71.24
1.22	78.48
1.23	79.59
1.19	80.73
1.23	82.03
1.12	70.56
1.16	75.84
1.08	73.18
1.01	74.5
1.18	88.84
1.13	94.07
1.34	80.73
1.33	83.54
1.14	54.18
1.22	80.94
1.25	86.47
1.06	70.36
1.11	74.36
1.2	82.37
1.2	85.3
1.28	72.78
1.11	72.41
1.11	73.81
1.11	76.32
1.26	75.07
1.27	58.31
1.14	56.66
1.12	52.44
1.12	55.13
1.05	86.84
1.33	79.73
1.15	76.38
1.3	75.81
1.41	73.37
1.22	72.2
1.14	90.07
1.2	85.87
1.06	82.65
1.05	82.83
1.11	88.09
1.26	79.21
1.15	54.49
1.09	88.76
1.24	86.27
1.23	83.2
1.16	85.61
1.12	88.33
1.43	81.44
1.45	82.7
1.45	84.91
1.3	80.53
1.02	56.65
1.35	80.01
0.96	71.51
1	76.57
2.45	70.84
1.13	66.78
1.02	56.73
1.18	53.75
1.19	57.77
1.25	88.48
1.16	57.75
1.17	81.47
1.3	82.41
1.43	76
1.13	54.28
1.01	56.85
1.16	53.16
1.19	57.19
1.1	76.49
1.05	72.34
1.06	73.48
1.02	77.55
1.82	83.11
1.79	84.34
1.89	85.44
1.25	59.05
1.32	82.76
1.34	85.67
1.3	86.96
1.23	74.55
1.75	86.56
1.85	87.56
1.25	81.1
1.21	83.52
1.2	72.65
1.25	75.7
1.27	86.07
1.12	57.83
1.1	60.43
1.13	72.92
1.14	75.32
1.37	87.24
0.99	54.75
1.25	67.23
2.17	64.84
1.31	86.68
1.28	88.85
1.19	59.17
1.19	84.8
1.26	90.3
1.15	68.89
1.18	74.1
1.27	89.56
1.39	80.06
1.57	77.54
1.52	80.13
1.26	68.24
1.21	51.3
1.27	86.12
1.16	73.4
1.19	76.42
1.23	78.88
1.25	81.5
1.37	73.07
1.4	74.12
1.47	75.33
1.51	76.36
1.15	80.33
1.17	58.59
1.17	61.39
1.13	55.36
1.15	80.66
1.33	75.2
1.23	67.26
1.12	80.74
1.23	88.9
1.24	90.22
1.1	62.69
1.12	66.48
1.27	83.51
1.33	83.36
1.46	71.7
1.22	79.35
1.66	87.96
1.26	83.34
1.23	85.97
1.24	88.73
1.1	81.04
1.15	70.67
1.14	73.2
1.01	80.25
1.02	81.56
1.17	69.35
1.2	87.5
1.27	81.45
1.31	69.64
1.16	82.02
1.23	85.11
1.1	69.49
1.09	72.07
1.09	74.66
1.3	87.48
1.35	88.66
1.18	81.3
1.16	83.75
1.18	77.29
1.27	77.73
1.21	69.82
1.19	66.91
1.2	69.51
1.16	82.59
1.18	55.91
1	74.43
1.21	74.3
1.35	72.64
1.42	80.15
1.21	86.8
1.2	53.12
1.16	67.19
1.21	68.6
1.27	71.04
1.17	72.35
1.23	78.85
1.26	69.57
1.14	68.41
1.01	71.11
1.01	77.53
1.25	54.02
1.17	74.98
1.31	83.77
1.14	54.64
1.13	73.17
1.14	62.1
1.16	72.17
1.18	74.7
1.27	72.05
1.01	62.75
1.18	67.12
1.23	71.04
2.09	77.8
2.02	78.81
1.12	68.06
1.12	70.61
1.24	75.75
1.22	78.64
1.17	75.14
1.24	77.8
1.26	80.52
1.36	75.15
1.1	80.07
1.1	68.6
1.1	55.8
1.14	58.16
1.08	60.88
1.3	84.34
1.12	72.5
1.12	75.23
1.28	76.7
1.28	78.06
1.19	70.38
1.21	72.88
1.18	69.87
1.21	77.36
1.24	79.8
1.26	82.72
1.38	78.04
1.18	64.42
1.25	68.52
0.96	62.51
1.2	73
1.24	76
1.21	66.66
1.23	64.72
1.24	67.42
1.4	77.73
1.48	79.13
1.12	64.45
1.15	84.11
1.17	66.31
1.3	87.34
1.32	89.6
1.29	90.88
1.25	64.73
1.31	77.02
1.31	77.2
1.24	79.62
1.07	62.17
1.28	68.9
1.27	70.16
1.23	72.81
1.22	76.73
1.1	84.1
1.25	83.14
1.2	83.45
1.21	74.96
1.11	78.48
1.15	79.73
1.21	82.38
1.22	83.63
1.23	87.56
1	57.49
1.06	59.01
1.58	79.74
1.72	80.85
1.73	81.82
1.09	74.44
1.13	71.98
1.12	72.79
1.2	75.31
1.12	80.6
1.28	77.78
1.16	54.69
1.26	68.48
1.11	75.31
1.12	79.32
1.15	82.15
1.13	84.5
1.34	75.16
1.18	74.04
1.19	76.82
1.18	72.23
1.18	86.6
1.11	56.62
1.24	80.95
1.17	85.7
1.2	74.91
0.96	54.47
1.08	70.15
1.03	74.32
1.12	53.3
1.19	82.95
1.19	84.28
1.2	84.84
1.34	78.29
1.28	79.65
1.27	80.61
1.12	69.7
1.21	72.91
1.27	74.21
1.24	76.63
1.24	78.08
1.25	79.45
1.09	60.9
1.07	62.25
1.09	64.58
1	61.41
1.01	65.2
1.12	69.59
1.15	72.06
1.09	67.03
1.25	72.73
1.31	75.05
1.31	59.12
1.14	75.42
1.16	78.49
1.18	81.38
1.21	72.04
1.21	74.86
1.33	77.97
1.12	66.79
1.2	65.17
1.18	67.91
1.16	70.48
1.24	62.25
1.24	63.51
1.23	66.04
1.2	72.58
1.28	77.44
1.33	88.18
1.38	89.32
1.23	56.93
1.18	50.51
1.23	54.82
1.17	70.11
1.56	92.48
1.1	77.99
1.25	81.76
1.39	85.58
1.2	81.09
1.1	74.69
1.11	77.43
1.36	85.53
1.32	79.51
1.22	72.4
1.04	82.81
1.31	81.22
1.06	74.27
1.07	77.24
1.18	58.36
1.23	77.15
1.36	81.7
0.98	68.42
1.13	64.65
1.14	67.04
1.26	75.79
1.45	79.9
1.15	76.58
1.16	79.05
1.19	81.68
1.13	63.28
1.21	79.89
0.99	51.34
1.16	82.01
1.15	59.52
1.29	75.34
1.33	81.87
1.15	69.06
1.12	72.87
1.21	76.62
1.3	83.71
1.12	62.88
1.16	63.92
0.99	79.87
1.2	67.59
1.21	70.02
1.31	69.66
1.38	75.01
1.19	71.94
1.17	73.43
1.14	56.54
1.18	78.19
1.15	58.3
1.11	60.69
1.25	85.27
1.21	73.56
1.06	69.34
1.26	65.55
1.28	71.08
1.24	69
1.12	70.73
1.16	59.86
1.18	63.65
1.22	62.53
1.26	82.88
2.25	65.18
2.18	66.08
1.95	67.19
1.18	73.1
1.22	74.18
1.2	76.68
2.26	72.69
1.25	86.7
1.23	77.23
1.23	79.78
1.26	71.07
1.34	76.26
2.08	75.65
2.16	76.57
2.14	77.57
1.13	62.49
1.18	67.66
1.34	78.05
1.36	79.36
1.21	89.43
1.32	65.22
1.38	68.12
1.2	65.76
1.19	66.96
1.24	68.27
1.26	69.64
1.27	72.48
1.28	65.73
1.34	66.95
1.15	54.23
1.23	69.04
1.28	71.65
1.3	74.24
1.13	56.42
1.39	66.47
1.49	70.18
1.1	64.1
1.1	65.4
1.12	79.87
1.13	80.94
1.18	58.87
1.18	60.04
1.2	63.95
1.16	57.64
1.14	58.82
1.16	61.39
1.16	67.63
1.15	68.94
1.4	81.63
1.23	72.31
1.37	67.63
1.27	83.28
1.25	68.79
1.18	54.45
1.08	72.76
1.49	66.85
1.23	76.83
1.15	64.62
1.16	69.09
1.23	72.87
1.18	65.27
1.32	83.08
0.99	87.87
1.18	64.21
1.21	67.85
1.27	63.63
1.13	68.54
1.34	70.67
1.17	70.15
1.27	67.21
1.28	69.81
1.28	72.34
1.16	69.92
1.21	80.88
1.19	82.24
1.11	67.44
1.08	70.22
1.11	72.9
1.25	62.39
1.31	67.66
1.25	70.38
1.29	76.56
1.24	52.92
1.13	67.72
2.19	71.36
1.33	79.64
1.12	73.21
1.29	77.43
1.34	78.71
1.34	91.19
1.36	95.09
1.22	83.81
1.26	68.75
1.29	70.05
1.03	67.08
1.03	68.31
1.27	86.87
1.23	88.04
1.16	72.91
1.2	74.22
1.2	79.46
1.19	67.17
1.19	69.77
1.19	70.92
1.19	67.56
1.34	72.04
1.32	73.46
1.43	75.95
1.23	63.7
1.22	66.34
2.48	77.64
2.52	79.29
1.19	73.18
1.18	75.59
1.21	78.57
1.84	71.1
1.15	74.24
1.12	68.02
1.26	66.68
1.28	69.3
1.35	75.37
1.38	77.91
1.16	69.65
1.3	76.78
1.32	78.07
1.18	68.36
1.05	78.92
1.04	82.71
1.29	72.84
1.25	75.18
1.22	58.13
1.24	62.15
1.14	62.78
1.19	72.86
1.19	76.69
1.22	79.39
1.18	60.55
1.01	64.93
1.2	64.16
1.19	66.64
1.32	82.43
1.11	58.73
1.21	63.92
1.12	65.24
1.15	67.8
1.13	70.48
1.2	62.67
1.25	65.17
1.24	81.31
1.14	66.01
1.16	79.06
1.23	64.68
1.25	68.76
1.21	74.17
1.2	67.17
1.24	89.92
1.8	78.1
1.27	65.61
1.26	77.82
1.19	77.93
1.19	80.44
1.24	83.09
1.15	67.76
1.19	65.83
1.01	65.02
1.18	83.55
1.2	87.6
1.5	70.7
1.18	85.92
1.11	92.38
1.2	73.29
1.89	86.58
1.08	80.35
1.06	81.51
1.26	79.22
1.21	80.49
1.29	82.78
1.16	68.9
1.16	71.51
1.21	74.18
1.19	67.07
1.14	77.59
1.2	80.19
1.2	65.48
1.27	82.84
1.15	59.32
1.18	60.55
1.21	64.52
1.15	61.96
1.09	66.61
0.94	82.07
1.32	75.99
1.28	77.33
1.18	66.89
1.18	69.33
1.1	70.74
1.1	63.72
1.25	66.08
1.25	71.81
1.15	65.85
1.42	75.34
1.09	66.21
1.12	68.9
1.26	77.82
1.19	68.97
1.22	71.47
1.28	76.62
1.27	77.73
1.2	65.83
1.18	74.64
1.05	69.84
1.05	68.44
1.14	68.24
1.16	73.57
1.31	69.31
1.24	65.84
1.25	73.08
1.11	82.41
1.1	83.46
1.07	51.79
1.28	69.67
1.2	65.79
1.2	68.2
1.15	64.03
1.13	67.01
1.8	68.22
1.87	69.16
1.22	62.68
1.3	66.36
1.1	89.35
1.24	61.4
1.3	63.87
1.26	66.65
1.33	70.17
1.31	73.81
1.39	70.65
1.5	72.92
1.17	70.15
1.16	60.46
1.18	62.75
1.57	77.94
1.22	67.95
1.24	75.82
1.23	63.91
1.29	66.58
1.23	63.81
1.33	69.35
1.22	64.13
1.27	73.13
1.21	67.58
1.16	56.39
1.19	60.36
1.19	79.51
1.11	72.3
1.19	56.64
1.48	72.24
2.16	77.08
1.26	72.76
1.25	75.38
2.22	75.04
2.31	76.04
1.39	75.74
2.29	75.1
1.46	78.58
1.48	81.11
1.2	75.24
1.41	82.51
1.43	83.87
1.24	69.05
1.09	86.3
1.27	71.82
1.09	66.15
1.11	68.68
1.22	73.94
1.11	67.33
1.18	60.08
1.19	78.52
1.12	70.88
1.29	60.04
1.35	62.48
1.42	65.38
2.34	65.28
2.38	66.15
2.34	67.69
2.6	68.7
1.2	61.1
1.22	62.52
1.22	65.01
1.26	67.57
1.27	60.15
1.26	62.9
1.19	51.13
1.2	67.19
1.22	69.83
1.39	77.64
1.24	66.89
1.24	69.56
1.21	52.19
1.23	54.62
1.26	57.53
0.97	55.53
1.23	76.29
1.24	91.26
1.14	61.9
1.22	53.9
1.2	80.13
1.23	66.55
1.03	69.19
1.17	71.94
1.22	75.18
1.18	65.63
1.22	78.67
1.03	67.05
2.23	57.37
1.26	75.08
1.33	77.55
1.39	80.13
1.3	75.99
2.08	71.52
1.21	54.27
1.35	71.36
1.25	84.05
1.25	64.76
1.2	59.16
1.15	55.82
1.19	58.41
1.24	75.94
1.29	77.3
1.26	78.87
1.65	68.28
1.73	70.07
1.13	82
1.12	83.18
1.14	84.56
1.31	70.59
1.18	70.72
1.06	57
1.07	58.09
1.16	57.41
1.27	56.43
1.12	68.56
1.55	78.84
1.53	82.95
1.08	59.07
1.1	61.69
1.78	74.79
1.82	75.76
2.14	60.7
1.33	75
1.23	60.56
1.19	62.04
1.22	64.4
1.23	57.32
1.2	59.7
1.19	62.74
1.24	64.26
1.17	77.54
1.15	65.78
1.19	69.45
1.28	75.45
1.35	79.44
1.22	74.38
2.12	82.62
1.04	68.67
1.65	59.44
1.15	68.1
1.13	72.81
1.23	78.41
1.31	60.19
1.26	81.98
1.22	61.58
1.15	62.45
1.11	59.15
1.18	63.03
1.17	72.5
1.18	77.61
1.21	78.79
1.13	62.12
1.25	74.63
1.24	76.91
1.23	56.36
1.24	58.45
1.23	61.15
1.22	68.5
1.17	73.21
3.08	81.37
1.24	83.45
1.23	53.45
1.31	54.3
1.28	55.78
1.4	59.86
1.11	65.35
1.1	67.76
1.16	70.65
1.08	78.02
1.09	82.25
1.09	59.67
1.17	63.99
1.21	58.98
1.2	65.05
1.29	69.08
1.16	82.98
1.17	86.7
1.15	61.61
1.24	74.5
1.21	68
2.01	56.98
1.35	74.41
1.16	72.85
1.14	75.51
1.39	87.11
1.08	76.16
1.09	81.27
1.17	72.88
1.23	72.38
1.38	84.54
1.14	52.76
1.41	101.28
1.16	64.01
1.21	69.75
1.12	69.3
1.16	70.53
1.07	69.13
1.02	70.45
1.03	73.08
1.05	75.8
1.11	59.13
1.14	61.53
1.18	64.31
1.28	61.68
1.14	61.67
1.13	59.7
1.13	63.51
1.23	63.25
1.24	69.29
1.04	52.95
0.99	53.97
1.03	56.56
1.21	56.9
1.24	59.48
1.16	63.5
1.2	67.84
1.42	85.08
1.2	62.69
1.18	65.55
1.27	54.48
1.48	59.48
1.21	67.59
1.18	59.59
1.26	61.78
1.24	69.21
1.35	69.97
1.2	80.74
1.16	55.72
1.82	77.84
1.12	67.33
1.12	70.01
1.26	79.08
1.22	65.84
1.25	65.89
1.31	68.61
1.43	69.04
1.25	69.21
1.35	74.13
1.35	75.45
1.15	56.88
1.07	55.05
1.1	59.04
1.25	67.04
1.21	70.83
1.19	56.57
1.25	51.51
1.15	66.38
1.21	68.76
1.16	72.64
1.18	76.48
1.24	79.55
1.3	82.58
1.21	60.23
1.32	66.58
1.1	72.95
1.11	75.5
1.13	66.58
1.17	56.86
1.16	59.55
1.18	62.38
1.12	56.05
1.08	60.59
1.18	75.24
1.21	55.17
1.19	56.57
1.24	59.22
1.53	74.15
1.63	75.23
1.86	77.8
1.89	79.68
1.1	74.27
1.02	75.93
1.09	86.7
1.09	90.53
1.08	67.18
1.24	68.92
1.25	74.26
1.15	55.04
1.24	65.62
1.24	68.31
1.35	71.12
1.1	63.06
1.13	66.68
1.11	69.6
1.2	52.94
0.98	76.71
0.98	79.62
1.02	58.19
1.06	62.13
1.15	76.55
1.2	55.36
1.16	77.9
1.21	80.45
1.23	69.09
1.27	71.76
1.35	74.52
1.29	72.95
1.29	74.05
1.4	78.53
1.23	57.29
1.27	60.13
1.17	55.5
1.17	57.95
1.13	52.04
1.24	63.22
1.85	87.52
1.19	74.73
1.17	80.07
1.18	81.34
1.18	82.77
1.2	84.05
1.12	54.15
1.1	55.54
1.11	57.96
1.15	57.76
1.45	84.77
1.31	78.95
1.06	62.57
1.18	60.19
1.52	88.04
1.55	89.39
1.21	84.81
1.2	70.19
1.09	58.73
1.14	68.77
1.2	64.72
1.22	67.44
2.38	64.44
1.2	74.87
1.2	77.44
1.14	60.22
0.97	54.98
1.09	55.84
1.08	59.73
1.2	81.9
1.24	83.22
1.13	69.22
1.17	53.88
1.25	53.99
1.2	55.33
1.26	57.57
1.25	67.95
1.12	64.7
1.45	86.94
1.17	55.05
1.19	56.46
1.17	58.99
1.2	59.08
1.19	61.85
1.16	67.97
1.15	70.65
1.13	53.55
1.2	76.14
1.28	79.02
1.17	67.79
1.33	63.42
1.29	81.62
1.66	71.38
1.18	69.88
1.17	71.28
1.17	73.81
0.97	58.4
0.97	61.14
1.02	60.28
1.02	61.5
1.28	81.87
1.42	82.9
1.36	83.95
1.45	85.23
1.38	88.05
1.11	85.37
1.14	87.7
1.11	90.52
1.24	85.29
1.2	65.98
1.18	69.76
1.2	72.71
2.42	68.01
1.21	63.59
1.28	67.22
1.16	61.58
1.22	65.49
1.23	68.12
1.68	75.5
1.83	79.21
1.87	80.49
1.18	54.4
1.24	57.29
1.09	62.2
1.24	59.3
1.25	69.43
1.28	87.11
1.08	51.84
1.08	67.29
1.15	54.53
1.16	55.66
1.15	59.69
1.17	68.5
1.3	73.45
2.05	80.59
2.14	81.54
2.11	82.61
1.14	83.13
1.13	85.54
1.1	88.16
1.16	64.11
1.41	68.93
1.35	74.78
1.29	77.27
1.14	55.89
1.31	70.63
1.29	74.36
1.16	61.22
1.16	64.11
1.2	65.93
1.23	61.93
1.29	67.41
1.13	60.39
1.16	64.06
1.17	57.65
1.17	58.75
1.18	61.53
1.1	54.21
1.27	62.66
1.22	65.14
1.08	50.87
1.08	55.16
1.22	80.87
1.34	84.79
1.28	84.86
1.18	88.77
1.16	79.84
1.17	65.05
1.14	60.98
1.17	75.05
1.12	53.79
1.13	67.72
1.24	51.64
1.18	64.46
1.12	58.2
1.11	60.81
1.09	64.04
1.14	52.22
1.21	60.59
1.11	70.04
1.05	72.5
1.16	56.42
1.26	56.46
1.3	60.27
1.24	74.08
1.24	76.55
1.14	66.62
1.16	69.27
1.17	57.15
1.18	59.06
1.27	63.97
1	78.47
1.3	75.02
1.74	60.01
1.93	61.67
2.3	63.17
0.96	56.78
1.27	74.74
1.28	82.61
1.14	61.58
1.14	64.21
1.14	67.29
2.64	64.9
1.17	62.61
1.17	65.11
1.25	67.97
1.2	65.74
1.3	87.15
1.15	66.51
1.1	68.98
1.54	80.61
1.53	83.19
1.29	54.61
1.3	73.71
1.05	71.33
1.22	54.72
1.16	66.71
1.33	66.66
1.25	69.46
1.29	74.79
1.22	53.73
1.1	66.75
1.18	55.6
1.16	59.3
1.11	53.76
1.17	77.32
1.17	51.41
1.15	74.62
1.21	75.99
1.09	94.85
1.09	97.2
1.27	77.25
1.22	78.56
1.17	89.37
1.29	57.88
1.19	70.76
1.01	67.66
1.26	82.28
1.19	60.63
1.15	54.65
1.13	53.5
1.11	54.61
1.1	55.98
1.09	58.6
1.15	73.65
1.17	66.15
1.22	76.19
1.15	72.38
1.17	73.6
1.11	76.26
1.18	78.3
1.21	80.94
1.19	83.5
1.13	61.08
1.13	58.22
1.11	65.28
1.16	52.67
1.11	65.79
2.07	74.68
2.07	75.7
1.24	55.68
1.28	59.52
1.12	68.86
1.21	74.3
1.14	57.63
1.39	61.82
1.16	73.01
1.58	53.25
1.98	54.92
1.12	52.24
1.2	80.04
1.04	56.39
1.13	60.44
1.24	76.55
1.17	57.03
1.15	58.39
1.17	62.85
1.23	74.47
1.3	75.85
1.12	51.73
1.86	63.85
1.84	64.82
1.88	65.94
1.27	83.03
1.29	86.9
1.26	81.82
1.19	57.52
1.23	61.74
1.21	66.34
1.24	70.06
1.23	72.81
1.06	62.67
1.07	65.18
1.08	68.01
1.18	57.04
1.19	58.51
1.1	59.9
1.13	62.45
1.09	65.37
1.43	86.9
1.3	73.22
1.22	66.2
1.19	68.79
1.2	64.59
1.27	67.03
1.25	69.77
1.96	63.56
1.15	50.92
1.36	78.83
1.16	50.45
1.18	69.45
1.18	70.68
1.21	74.71
1.08	69.24
1.07	70.56
1.06	73.07
1.15	51.75
1.13	53.04
1.13	54.51
1.79	78.9
1.19	73.76
1.33	71.13
1.35	72.55
1.37	74.6
1.42	72.06
1.45	73.05
1.61	74.21
1.13	51.9
1.13	59.35
1.14	60.65
1.17	63.1
1.04	52.99
1.2	54.11
1.15	62.49
1.15	63.88
1.15	66.35
1.16	69.09
1.18	55.82
1.95	60.5
1.92	62.57
1.96	63.81
1.15	58.13
1.21	52.95
1.23	67.52
2.09	59.92
1.22	59.71
1.24	62.28
1.2	76.52
1.19	77.75
1.12	80.35
1.14	56.65
1.18	70.75
1.24	78.42
1.17	62.31
1.18	51.26
1.1	66.89
1.19	59.18
1.2	63.49
1.14	84.91
1.15	87.67
1.19	77.07
1.2	79.52
1.27	89.85
1.29	91.07
1.35	92.09
1.28	79.1
1.09	63.55
1.11	52.62
1.22	68.86
1.08	80.38
1.12	65.59
1.23	57.03
1.25	72.94
1.29	75.1
1.01	57.88
1.6	85.93
1.63	86.88
1.8	80.52
1.16	65.32
1.24	67.8
1.28	70.38
1.27	73.36
1.16	58.68
1.14	62.67
1.17	54.71
1.15	57.56
1.22	56.28
1.19	66.12
1.58	79.64
1.43	73.58
0.98	52.81
1.01	58.05
1.9	82.52
1.09	54.02
1.16	56.59
1.23	66.44
1.15	85.92
2.7	61.27
1.1	55.2
1.81	63.83
1.8	64.77
1.97	65.85
2.2	66.86
2.35	68.62
1.05	52.9
1.22	63.88
1.3	67.9
1.19	56.57
1.13	54.07
1.22	58.51
1.61	88.06
1.66	89.44
1.31	70.2
1.33	72.92
1.99	89.12
1.33	90.74
1.14	67.23
1.34	79.98
1.18	80.68
1.25	83.22
1.2	64.38
1.13	51.19
1.19	67.25
1.24	63.22
1.21	64.66
1.27	68.61
1.15	52.72
1.12	57.73
1.13	60.42
1.27	89.58
1.12	68.31
0.98	90.14
1.05	93.92
1.78	60.7
1.67	61.71
1.74	62.74
1.23	78.55
2.27	62.93
2.32	63.93
2.54	65.92
1.01	53.39
1.31	84.65
1.75	84.58
1.82	85.72
1.19	71.44
1.23	76.72
1.15	53.01
3.27	60.34
1.23	71.7
1.13	57.1
1.18	64.58
1.27	68.32
1.18	51.53
1.21	55.33
1.21	65.33
1.23	69.23
1.04	90.27
1.04	73.62
1.22	62.31
1.1	52.84
1.29	70.62
1.18	72.35
1.18	74.41
1.07	52.1
1.03	56.03
1.1	73.67
1.16	57.04
1.39	77.99
1.45	79.02
1.55	79.95
1.88	83.47
1	64.09
1.12	76.81
1.1	85.68
1.18	86.66
1.15	87.74
1.08	70.27
1.12	72.96
1.33	72.06
1.2	75.13
1.19	52.45
1.2	53.52
1.19	59.16
1.28	73.76
1.25	84.19
1.11	64.17
1.13	66.82
1.25	73.07
1.23	67.78
1.61	73.95
1.67	74.94
1.79	75.94
1.96	67.92
1.19	54.6
[truncated: 250 more rows]

## Sheet: Figure 1d
tau suvr	adjusted age
1.24	73.03
1.19	74.44
1.21	75.45
1.2	76.75
1.37	94.53
1.35	95.74
1.43	97.03
1.38	94.13
1.37	93.21
1.17	64.93
1.15	69
1.18	72.88
1.26	82.55
1.19	69.95
1.21	74.12
1.1	54.14
1.12	57.42
1.11	59.01
1.18	60.21
1.3	88.25
1.26	80.77
1.22	84.62
1.32	87.13
1.27	83.75
1.45	96.99
1.43	98.09
1.21	70.23
1.18	75.54
1.27	82.12
1.21	76.75
1.23	79.29
1.31	89.21
1.38	94.75
1.14	64.27
1.23	80.98
1.12	62.91
1.19	71.16
1.19	72.54
1.22	75.56
1.24	79.32
0.97	25.02
1.49	97.59
1.51	98.82
1.55	101.5
1.17	69.96
1.21	75.94
1.08	50.83
1.67	102.28
1.76	103.76
1.16	68.36
1.26	81.23
1.14	60.66
1.14	61.89
1.39	95.16
1.14	60.21
1.14	63.85
1.18	70.45
1.3	83.12
1.3	88.35
1.14	65.09
1.16	66.36
1.2	68.93
1.23	74.72
1.21	78.61
1.1	56.89
1.2	77.17
1.26	80.03
1.11	66.63
1.22	67.88
1.19	69.05
1.2	72.36
1.14	61.18
1.11	94.14
1.34	96.58
1.5	97.96
1.61	99.25
1.22	74.83
1.12	57.28
1.04	45.13
1.17	63.95
1.22	77.16
1.24	79.2
2.22	109.83
1.26	80.06
1.24	77.14
1.28	81.09
1.26	85.02
1.21	73.93
1.18	67.47
1.16	74.88
1.24	76.13
1.23	77.48
1.24	79.07
1.33	88.55
1.33	89.5
1.08	50.95
1.1	53.12
1.17	69.98
1.2	73.91
1.26	76.5
1.1	55.19
1.21	69.82
1.21	72.54
1.19	73.78
1.31	87.97
1.24	79.44
1.17	65.34
1.17	65.85
1.16	67.13
1.21	69.36
1.27	80.78
1.03	37.37
1.39	93.97
1.2	69.36
1.11	55.12
1.14	60.45
1.19	69.32
1.11	54.56
1.14	55.8
1.24	76.68
1.35	91.05
1.38	94.78
1.02	37.73
1.07	39.05
1.14	63.24
1.29	84.47
1.3	87.31
1.36	92.15
1.27	83.11
1.27	81.67
1.22	81.06
1.33	85.44
1.21	73.8
1.22	76.47
1.33	88.57
1.25	78.3
1.24	80.95
1.2	71.27
1.09	53.38
1.12	57.66
1.15	67.52
1.21	70.11
1.2	72.51
1.19	73.58
1.24	78.19
1.35	92.59
1.18	58.97
1.11	61.94
1.27	96.9
1.61	100.72
1.73	102.13
1.39	95.28
1.41	96.51
1.18	68.36
1.32	88.99
1.25	77.08
1.25	79.61
1.09	54
1.39	93.14
1.36	94.37
1.45	98.4
1.23	72.43
1.21	76.46
1.21	69.74
0.96	20.46
1.19	65.82
1.18	68.54
1.35	90.33
1.36	93.95
1.24	83.41
1.32	84.76
1.33	92.47
1.38	93.81
1.42	96.87
1.5	99.28
1.24	78.78
1.29	86
2.42	114.53
2.69	115.51
3.32	118.88
3.64	120.29
1.18	67.05
1.14	60.28
1.18	68.44
1.21	69.76
1.22	74.76
1.22	79.67
1.29	83.92
0.98	28.33
1.19	69.47
1.22	79.41
1.11	53.03
1.13	55.47
1.18	70.8
1.15	64.05
1.15	65.33
1.2	70.25
1.19	74.22
1.1	47.89
1.08	51.59
1.25	79.29
1.22	80.32
1.27	82.94
1.38	92.91
1.14	58.17
1.12	62.1
1.34	89.59
1.34	89.72
1.18	64.37
1.26	82.29
1.27	83.86
1.38	97.13
1.5	98.32
1.28	84.1
1.32	88.25
0.98	28.39
1.09	52.7
1.23	75.39
1.3	93.05
1.38	95.48
1.47	98.08
1.25	80.8
1.29	84.98
1.2	76.92
1.29	81.1
1.13	63.45
1.69	102.63
1.13	52.82
1.1	56.75
1.15	59.92
1.13	62.74
1.26	80.76
1.36	91.68
1.23	80.51
1.29	83.07
1.03	33.23
1.38	93.36
1.21	71.04
1.16	63.89
1.17	65.47
1.33	91.76
1.1	57.86
1.22	70.79
1.21	73.33
1.22	76.07
1.3	88.79
1.23	74.39
1.23	77.34
1.33	88.51
1.31	87.07
1.34	89.46
1.31	91.96
1.14	58.96
1.21	72.81
1.26	79.68
1	27.56
0.99	28.28
1.17	62.65
1.14	66.54
0.98	20.73
0.97	22.42
1.19	69.25
1.21	71.05
1.21	74.83
1.25	78.53
1.23	74.37
1.3	83.08
1.01	29.95
0.95	31.18
1.11	33.65
1.14	59.86
1.2	68.41
1.15	65.36
1.15	59.94
1.17	63.81
1.24	75.43
1.21	79.92
2.01	107.25
1.26	83.68
1.2	73.92
1.27	81.3
0.94	14.85
1.38	97.01
1.5	98.22
1.23	67.26
1.17	68.52
1.16	70.19
1.13	61.12
0.99	24.24
1.01	29.64
1.14	60.75
1.14	63.25
1.29	84.7
1.22	72.95
1.21	75.5
1.55	100.2
1.08	50.93
1.26	85.07
1.69	102.6
1.1	50.43
1.22	74.53
1.28	82.17
1.3	86.28
1.16	63.02
1.03	41.64
1.04	35.86
1.05	40.17
1.22	77.33
1.21	67.1
1.19	68.27
1.18	73.76
1.19	73.02
1.26	80.29
1.16	63.5
1.2	79.57
1.3	84.78
1.59	101.37
1.69	102.42
1.23	74.84
1.27	82.88
1.3	86.6
1.23	76.87
1.29	84.56
1.19	71.92
1.05	38.96
1.25	78.31
1.09	54.74
1.03	41.37
1.23	80.09
1.22	81.27
1.28	84.04
1.24	78.07
1.12	52.24
1.1	53.64
1.14	58.21
1.13	58.31
1.18	68.68
1.18	69.77
1.33	88.29
1.19	65.89
1.15	68.3
1.17	69.68
1.04	41.47
1.29	84.06
1.1	47.79
1.09	48.94
1.1	51.6
1.17	64.96
1.41	96.31
1.18	66.75
1.16	65.12
1.2	66.26
1.17	68.66
1.31	86.53
1.33	88.16
1.35	91.91
1.35	94.59
1.1	54.79
1.08	42.31
1.07	46.59
1.04	43.34
1.22	75.6
1.21	77.91
1.23	79.15
1.21	77.18
1.11	54.51
1.27	81.73
1.26	82.79
1.1	52.61
1.19	74.07
1.23	76.95
1.3	83.46
1.17	58.38
1.15	59.74
1.15	60.98
1.13	62.46
1.06	42.65
1.05	45.51
1.37	96.32
1.46	97.53
1	34.01
1.28	85.82
1.29	87.05
1.43	96.36
1.28	93.27
1.4	95.95
1.49	98.66
1.48	98.58
1.19	71.16
1.21	73.34
1.22	74.75
1.21	77.09
1.24	77.07
1.22	74.32
1.15	65.09
1.13	62.09
1.21	75.88
1.23	78.39
1.26	81.13
1.07	51.53
1.22	65.63
1.15	67.93
1.2	72.3
1.17	64.6
1.18	67.38
1.23	81.39
1.17	65.48
1.34	90.19
1.28	86.57
1.26	83.75
1.08	51.28
1.24	83.58
1.28	82.47
1.26	84.88
1.44	97.45
1.12	61.05
1.18	66.25
1.26	82.28
0.94	10.53
0.96	13.36
1.23	76.13
1.25	78.57
1.2	71.39
1.29	87.01
1.29	88.06
1.13	58.57
1.1	56.45
1.18	63.92
1.18	66.39
1.17	68.93
1.28	82.28
1.08	60.9
1.2	62
1.23	64.94
1.09	51.3
1.11	52.69
0.95	12.37
0.95	13.39
0.97	17.36
1.25	80.97
1.21	76.9
1.25	80.68
1.17	66.62
2.3	110.32
2.53	113.45
1.29	86.62
1.05	40.26
1.08	44.19
1.75	103.61
1.2	75.02
1.27	84.43
1.3	88.23
1.17	64.18
0.91	10.23
1.06	41.35
1.06	46.41
1.08	52.81
1.26	78.26
1.24	82.32
1.89	105.65
1.12	56.84
1.14	59.44
1.17	65.36
1.17	66.72
1.19	69.29
1.32	85.52
1.2	71.2
1.19	66.36
1.2	69.49
1.19	72.04
1.15	67.1
1.15	68.51
1.23	72.48
1.35	92.31
1.24	80.9
1.32	87.58
1.34	90.21
1.03	37.52
1.19	71.03
1.23	74.45
1.22	75.51
1.21	78.07
1.2	73.45
1.26	75.09
1.12	58.49
1.31	89.08
1.24	83.08
1.26	85.6
1.32	88.58
1.17	62.64
1.14	68.96
1.12	49.25
1.06	53.83
1.11	51.94
1.27	82.12
1.13	59.36
1.16	61.49
1.17	64.84
1.12	50.4
1.1	51.51
1.1	55.59
1.14	57.92
1.11	59.23
1.18	62.01
1.04	33.89
1.01	33.66
1.03	35.02
1.04	37.24
1.22	74.49
1.3	86.32
1.3	87.64
1.17	62.51
1.17	64.91
1.15	67.56
1.28	84.16
1.18	72.6
1.22	75.72
1.21	73.13
1.21	75.72
1.2	70.04
1.23	73.83
1.1	56.1
1.14	57.19
1.15	59.95
1.15	62.66
1.25	82.06
1.29	84.49
1.21	71.86
1.09	56.6
1.23	70.74
1.19	73.23
1.22	76.42
1.23	80.19
1.02	31.42
1.09	60.25
1.22	64.27
1.17	60.47
0.98	20.59
1.25	83.27
1.29	85.95
1.06	39.6
1.2	73.06
1.17	62.17
1.16	65.22
1.1	52.23
1.1	53.53
1.15	58.75
1.12	61.15
1.12	54.1
1.17	67.34
1.2	70.12
0.94	10.4
0.94	11.72
1.16	61.38
1.17	66.59
1.22	76.53
1.5	100.34
1.58	101.34
1.71	102.48
1.79	103.51
1.2	74.83
1.19	71.78
1.31	86.44
1.24	74.66
1.2	76.01
1.24	78.97
1.11	52.48
1.12	53.87
1.1	56.25
1.25	77.25
1.2	81.56
1.21	71.07
1.2	75.12
1.48	99.05
1.59	100.43
1.68	102.75
1.19	70.81
1.22	74.77
1.2	72.59
1.21	75.17
1.24	81.33
1.21	67.34
1.18	69.86
1.18	72.36
1.08	54.48
1.19	70.29
1.21	75.4
1.14	61.25
1.14	60.64
1.18	67.1
1.22	73.12
1.18	68.1
1.16	69.45
1.21	71.82
1.1	58.45
1.02	31.33
1.2	66.24
1.19	68.68
1.17	71.64
1.15	60.55
1.3	85.5
1.24	86.77
1.35	90.97
1.06	45.6
1.07	49.73
1.11	53.63
1.27	81.58
1.26	77.04
1.28	85.6
1.31	87.89
1.29	87.41
1.11	56.88
1.15	62.05
1	31.62
1.4	95.27
1.18	65.74
1.25	79.15
1.24	81.46
1.21	75.09
1.09	54.77
0.99	15.25
0.93	16.61
1.11	52.49
1.26	82.86
1.29	81.66
1.25	84.3
1	32.4
1.05	35.06
1.25	75.74
1.26	77.96
1.22	74.13
1.23	75.23
1.19	76.37
1.23	77.68
1.12	57.82
1.16	63.1
1.08	36.92
1.01	38.24
1.18	62.03
1.13	67.25
1.34	89.55
1.33	92.37
1.14	58.7
1.22	79.29
1.25	80.5
1.06	48.41
1.11	52.41
1.2	71.44
1.2	74.37
1.28	82.61
1.11	50.23
1.11	51.63
1.11	54.14
1.26	85.09
1.27	80.75
1.14	59.98
1.12	51.92
1.12	54.61
1.05	46.63
1.33	89.29
1.15	58.5
1.3	86.1
1.41	96.1
1.22	73.34
1.14	59.96
1.2	71.15
1.06	45.6
1.05	47
1.11	52.26
1.26	81.02
1.15	59.99
1.09	54.7
1.24	83.23
1.23	65.05
1.16	67.46
1.12	70.18
1.43	95.8
1.45	97.06
1.45	99.27
1.3	84.48
1.02	34.84
1.35	91.04
0.96	21.93
1	26.99
2.45	112.33
1.13	59.86
1.02	31.08
1.18	64.65
1.19	68.67
1.25	80.89
1.16	60.38
1.17	69.31
1.3	84.3
1.43	96.73
1.13	40.65
1.01	43.22
1.16	66.36
1.19	70.39
1.1	53.48
1.05	36.12
1.06	37.25
1.02	41.32
1.82	103.61
1.79	104.84
1.89	105.95
1.25	75.96
1.32	87.71
1.34	90.63
1.3	91.92
1.23	78.75
1.75	103.84
1.85	104.84
1.25	74.11
1.21	76.52
1.2	74.68
1.25	77.73
1.27	84.63
1.12	52.29
1.1	54.89
1.13	57.64
1.14	60.04
1.37	93.07
0.99	25.86
1.25	78.82
2.17	109.23
1.31	89.6
1.28	86.92
1.19	67.21
1.19	70.76
1.26	83.26
1.15	63.9
1.18	69.11
1.27	81.61
1.39	94.12
1.57	98.51
1.52	101.1
1.26	79.77
1.21	70.16
1.27	82.91
1.16	66.12
1.19	72.93
1.23	75.39
1.25	78.01
1.37	95.96
1.4	97.02
1.47	98.22
1.51	99.26
1.15	66.89
1.17	62.99
1.17	65.79
1.13	55.1
1.15	62.31
1.33	89.36
1.23	77.52
1.12	59.45
1.23	79.8
1.24	81.12
1.1	50.99
1.12	54.78
1.27	82.66
1.33	89.55
1.46	98.01
1.22	75.03
1.66	102.2
1.26	76.44
1.23	79.07
1.24	81.84
1.1	59.24
1.15	60.06
1.14	62.59
1.01	30.86
1.02	32.17
1.17	63.9
1.2	72.46
1.27	80.25
1.31	85.78
1.16	68.76
1.23	77.19
1.1	47.64
1.09	50.22
1.09	52.81
1.3	89.76
1.35	90.94
1.18	64.27
1.16	66.72
1.18	71.83
1.27	81.87
1.21	72.25
1.19	68.2
1.2	70.8
1.16	66.13
1.18	65.28
1	29.53
1.21	76.79
1.35	90.32
1.42	96.45
1.21	75.56
1.2	67.2
1.16	72.74
1.21	74.14
1.27	76.58
1.17	65.98
1.23	78.69
1.26	80.13
1.14	61.09
1.01	28.86
1.01	35.28
1.25	77.56
1.17	63.46
1.31	88.62
1.14	58.54
1.13	62.17
1.14	57.78
1.16	66.25
1.18	68.79
1.27	82.21
1.01	36.08
1.18	71.48
1.23	75.41
2.09	107.31
2.02	108.31
1.12	54.63
1.12	57.18
1.24	76.31
1.22	79.2
1.17	75.13
1.24	77.79
1.26	80.51
1.36	91.72
1.1	56.95
1.1	55.29
1.1	49.77
1.14	52.14
1.08	54.86
1.3	85.82
1.12	55.62
1.12	58.35
1.28	84.13
1.28	85.5
1.19	71.84
1.21	74.35
1.18	71.1
1.21	75.65
1.24	78.09
1.26	81
1.38	92.8
1.18	73.11
1.25	77.21
0.96	20.63
1.2	73.97
1.24	76.97
1.21	71.77
1.23	74.4
1.24	77.1
1.4	96.93
1.48	98.34
1.12	57.53
1.15	61.51
1.17	65.71
1.3	86.94
1.32	89.2
1.29	90.48
1.25	77.78
1.31	86.76
1.31	87.1
1.24	78.36
1.07	47.37
1.28	79.93
1.27	81.19
1.23	83.83
1.22	76.55
1.1	55.15
1.25	78.38
1.2	76.36
1.21	75.35
1.11	58.94
1.15	60.19
1.21	74.6
1.22	75.85
1.23	79.78
1	35.41
1.06	36.93
1.58	101.38
1.72	102.49
1.73	103.47
1.09	56
1.13	58.08
1.12	62.34
1.2	73.02
1.12	59.25
1.28	86.2
1.16	60.58
1.26	80.37
1.11	53.11
1.12	57.12
1.15	60.35
1.13	62.69
1.34	89.44
1.18	68.51
1.19	68.68
1.18	65.26
1.18	69.58
1.11	52.61
1.24	78.68
1.17	64.57
1.2	69.37
0.96	19.18
1.08	38.27
1.03	42.44
1.12	54.13
1.19	70.12
1.19	71.45
1.2	75.88
1.34	87.1
1.28	88.46
1.27	89.42
1.12	59.7
1.21	76.14
1.27	77.43
1.24	79.86
1.24	81.31
1.25	82.67
1.09	45.94
1.07	47.29
1.09	49.62
1	26.61
1.01	30.4
1.12	58.26
1.15	60.72
1.09	49.1
1.25	83.69
1.31	86.02
1.31	86.65
1.14	61.73
1.16	64.79
1.18	67.69
1.21	70.03
1.21	72.85
1.33	88.7
1.12	57.69
1.2	63.61
1.18	66.36
1.16	68.92
1.24	77.02
1.24	78.28
1.23	80.81
1.2	76.83
1.28	81.69
1.33	92.81
1.38	93.95
1.23	73.59
1.18	68.22
1.23	72.53
1.17	69.78
1.56	100.46
1.1	57.72
1.25	89.93
1.39	93.74
1.2	72.42
1.1	53.34
1.11	56.08
1.36	91.29
1.32	87.04
1.22	73.39
1.04	41.9
1.31	87.04
1.06	43.35
1.07	46.32
1.18	69.02
1.23	85.65
1.36	90.2
0.98	27.57
1.13	57.09
1.14	59.49
1.26	92.37
1.45	96.48
1.15	61.98
1.16	64.45
1.19	67.07
1.13	59.74
1.21	78.46
0.99	28.12
1.16	69.2
1.15	57.65
1.29	84.66
1.33	91.19
1.15	55.07
1.12	58.87
1.21	76.46
1.3	85.93
1.12	59.1
1.16	60.13
0.99	33.48
1.2	73.14
1.21	75.58
1.31	88.87
1.38	94.22
1.19	67.45
1.17	68.94
1.14	58.18
1.18	73.1
1.15	56.26
1.11	58.65
1.25	81.3
1.21	72.02
1.06	44.38
1.26	76.63
1.28	85
1.24	78.04
1.12	61.63
1.16	61.81
1.18	65.6
1.22	72.36
1.26	79.92
2.25	107.69
2.18	108.6
1.95	109.71
1.18	69.59
1.22	70.67
1.2	73.18
2.26	110.28
1.25	82.53
1.23	77.44
1.23	79.99
1.26	84.73
1.34	89.92
2.08	107.77
2.16	108.69
2.14	109.69
1.13	59.38
1.18	64.55
1.34	91.76
1.36	93.07
1.21	74.64
1.32	91.59
1.38	94.49
1.2	75.3
1.19	76.5
1.24	77.81
1.26	79.17
1.27	82.02
1.28	87.86
1.34	89.08
1.15	60.05
1.23	80.99
1.28	83.6
1.3	86.19
1.13	55.31
1.39	95.33
1.49	99.05
1.1	50.96
1.1	52.26
1.12	55.14
1.13	56.21
1.18	66.96
1.18	68.13
1.2	72.03
1.16	58.01
1.14	59.18
1.16	61.75
1.16	60.82
1.15	62.13
1.4	95.58
1.23	77.99
1.37	92.98
1.27	82.18
1.25	76.49
1.18	66.18
1.08	52.88
1.49	98.82
1.23	75.55
1.15	60.54
1.16	68
1.23	71.78
1.18	67.93
1.32	88.37
0.99	30.67
1.18	67.47
1.21	71.12
1.27	79.58
1.13	62.9
1.34	89.55
1.17	66.25
1.27	82.25
1.28	84.86
1.28	87.39
1.16	64.14
1.21	70.53
1.19	71.89
1.11	47.9
1.08	50.68
1.11	53.36
1.25	82.34
1.31	87.61
1.25	76.99
1.29	86.49
1.24	74.95
1.13	59.34
2.19	109.48
1.33	88.57
1.12	55.81
1.29	89.61
1.34	90.89
1.34	90.55
1.36	94.45
1.22	74.74
1.26	85.42
1.29	86.73
1.03	36.43
1.03	37.66
1.27	80.34
1.23	81.52
1.16	64.66
1.2	69.2
1.2	74.45
1.19	66.6
1.19	69.2
1.19	70.35
1.19	67.17
1.34	92.66
1.32	94.08
1.43	96.57
1.23	73.5
1.22	76.14
2.48	112.03
2.52	113.68
1.19	68.13
1.18	70.55
1.21	73.53
1.84	104.85
1.15	63.22
1.12	55.18
1.26	81.54
1.28	84.15
1.35	92.75
1.38	95.3
1.16	65.57
1.3	87.18
1.32	88.47
1.18	67.81
1.05	38.02
1.04	41.81
1.29	81.99
1.25	84.34
1.22	74.1
1.24	78.13
1.14	59.26
1.19	69.63
1.19	73.46
1.22	76.15
1.18	65.62
1.01	34.68
1.2	69.05
1.19	71.53
1.32	89.84
1.11	60.24
1.21	65.43
1.12	53.96
1.15	56.53
1.13	59.21
1.2	75.37
1.25	77.87
1.24	78.26
1.14	64.7
1.16	66.86
1.23	77.22
1.25	81.3
1.21	75.75
1.2	69.79
1.24	78.37
1.8	104.35
1.27	80.75
1.26	83.69
1.19	70.85
1.19	73.36
1.24	76
1.15	63.02
1.19	69.68
1.01	36.05
1.18	70.89
1.2	75.22
1.5	99.06
1.18	59.77
1.11	66.23
1.2	71.44
1.89	105.63
1.08	47.38
1.06	48.53
1.26	80.66
1.21	81.93
1.29	84.21
1.16	63.82
1.16	66.43
1.21	69.1
1.19	67.27
1.14	68.41
1.2	71.02
1.2	72.23
1.27	82.07
1.15	66.19
1.18	67.42
1.21	71.38
1.15	61.59
1.09	49.91
0.94	13.31
1.32	86.38
1.28	87.72
1.18	68.54
1.18	70.98
1.1	53.1
1.1	66.11
1.25	68.47
1.25	81.08
1.15	63.9
1.42	96.47
1.09	52.69
1.12	55.39
1.26	81.16
1.19	72.08
1.22	74.58
1.28	83.15
1.27	84.26
1.2	73.91
1.18	67.86
1.05	43.21
1.05	43.78
1.14	61.28
1.16	66.61
1.31	84.95
1.24	75.36
1.25	80.33
1.11	50.5
1.1	51.55
1.07	39.38
1.28	82.33
1.2	70.05
1.2	72.45
1.15	59.55
1.13	62.53
1.8	104.43
1.87	105.37
1.22	73.42
1.3	84.11
1.1	55.28
1.24	80.34
1.3	82.81
1.26	85.59
1.33	87.43
1.31	91.07
1.39	96.63
1.5	98.89
1.17	64.7
1.16	62.48
1.18	64.77
1.57	100.45
1.22	73.36
1.24	77.78
1.23	81.78
1.29	84.45
1.23	73.54
1.33	89.77
1.22	70.57
1.27	81.97
1.21	68.28
1.16	63.17
1.19	67.14
1.19	69.59
1.11	54.79
1.19	67.54
1.48	101.79
2.16	106.64
1.26	78.9
1.25	81.52
2.22	109.84
2.31	110.83
1.39	93.99
2.29	110.63
1.46	96.83
1.48	99.35
1.2	71.1
1.41	96.28
1.43	97.64
1.24	76.82
1.09	54.84
1.27	82.44
1.09	48.31
1.11	50.84
1.22	72.79
1.11	56.37
1.18	65.08
1.19	69.8
1.12	56.66
1.29	90.83
1.35	93.26
1.42	96.16
2.34	110.27
2.38	111.14
2.34	112.68
2.6	113.69
1.2	73.78
1.22	75.2
1.22	77.69
1.26	80.26
1.27	80.87
1.26	83.62
1.19	65.11
1.2	72.11
1.22	74.75
1.39	93.88
1.24	76.35
1.24	79.02
1.21	73.64
1.23	76.06
1.26	78.98
0.97	22.95
1.23	77.27
1.24	81.16
1.14	59.33
1.22	71.6
1.2	73.3
1.23	56.74
1.03	59.37
1.17	62.12
1.22	73.83
1.18	67.79
1.22	72.31
1.03	38.79
2.23	109.89
1.26	88.93
1.33	91.4
1.39	93.98
1.3	87.88
2.08	108.16
1.21	71.55
1.35	90.83
1.25	79.35
1.25	78.66
1.2	69.43
1.15	63.75
1.19	66.34
1.24	83.29
1.29	84.65
1.26	86.22
1.65	101.72
1.73	103.51
1.13	56.53
1.12	57.72
1.14	59.1
1.31	87.8
1.18	66.46
1.06	41.19
1.07	42.27
1.16	62.9
1.27	81
1.12	60.37
1.55	97.4
1.53	101.51
1.08	48.05
1.1	50.67
1.78	103.84
1.82	104.81
2.14	108.83
1.33	89.47
1.23	71.69
1.19	73.18
1.22	75.53
1.23	68.69
1.2	71.07
1.19	74.11
1.24	75.87
1.17	66.84
1.15	64.86
1.19	68.53
1.28	87.3
1.35	91.29
1.22	73.93
2.12	108.62
1.04	43.28
1.65	101.96
1.15	65.57
1.13	67.43
1.23	73.03
1.31	85.48
1.26	82.2
1.22	73.23
1.15	60.01
1.11	57.02
1.18	60.9
1.17	63.25
1.18	68.37
1.21	71.97
1.13	58.41
1.25	78
1.24	80.28
1.23	71.91
1.24	75.68
1.23	78.38
1.22	74.02
1.17	65.94
3.08	118.08
1.24	79.58
1.23	72.05
1.31	89.04
1.28	90.53
1.4	94.6
1.11	54.66
1.1	57.07
1.16	59.96
1.08	46.22
1.09	50.45
1.09	54.66
1.17	58.99
1.21	73.29
1.2	76.44
1.29	80.46
1.16	66.22
1.17	69.94
1.15	62.47
1.24	81.02
1.21	73.31
2.01	107.22
1.35	89.91
1.16	60.63
1.14	63.28
1.39	94.15
1.08	46.47
1.09	51.58
1.17	65.1
1.23	74.99
1.38	94.36
1.14	62.2
1.41	96.28
1.16	65.05
1.21	72.19
1.12	60.3
1.16	61.53
1.07	34.85
1.02	36.17
1.03	38.81
1.05	41.53
1.11	57.63
1.14	60.03
1.18	62.81
1.28	81.52
1.14	60.82
1.13	55.08
1.13	58.9
1.23	74.54
1.24	80.58
1.04	28.59
0.99	29.61
1.03	32.2
1.21	73.96
1.24	76.53
1.16	60.91
1.2	71.28
1.42	96.44
1.2	67.9
1.18	70.76
1.27	92.65
1.48	97.64
1.21	75.3
1.18	74.45
1.26	76.65
1.24	76.74
1.35	90.51
1.2	71.33
1.16	62.97
1.82	104.67
1.12	56.08
1.12	58.75
1.26	80.41
1.22	74.45
1.25	81.9
1.31	84.62
1.43	96.24
1.25	86.78
1.35	91.7
1.35	93.03
1.15	59.81
1.07	45.22
1.1	49.21
1.25	75.47
1.21	79.26
1.19	67.3
1.25	76.75
1.15	68.88
1.21	71.26
1.16	65.05
1.18	68.89
1.24	83.03
1.3	86.05
1.21	69.07
1.32	86.33
1.1	52.06
1.11	54.6
1.13	58.9
1.17	61.55
1.16	64.24
1.18	67.07
1.12	48.55
1.08	53.09
1.18	68.06
1.21	70.45
1.19	71.85
1.24	74.51
1.53	100.59
1.63	101.67
1.86	104.24
1.89	106.11
1.1	57.69
1.02	39.17
1.09	49.46
1.09	53.29
1.08	53.03
1.24	75.35
1.25	80.69
1.15	59.86
1.24	82.43
1.24	85.11
1.35	87.92
1.1	51.08
1.13	54.71
1.11	57.62
1.2	68.48
0.98	20.38
0.98	23.29
1.02	36.32
1.06	40.27
1.15	64.02
1.2	66.93
1.16	65.76
1.21	68.31
1.23	83.81
1.27	86.48
1.35	89.24
1.29	89.25
1.29	90.35
1.4	94.84
1.23	76.77
1.27	79.62
1.17	62.04
1.17	64.49
1.13	53.31
1.24	77.24
1.85	105.08
1.19	70.41
1.17	66.57
1.18	67.84
1.18	69.27
1.2	70.55
1.12	49.71
1.1	51.1
1.11	53.53
1.15	59.47
1.45	97.73
1.31	84.8
1.06	44.07
1.18	66.81
1.52	99.22
1.55	100.56
1.21	78.29
1.2	72.83
1.09	46.13
1.14	65.25
1.2	71
1.22	73.72
2.38	111.59
1.2	70.16
1.2	72.72
1.14	56.71
0.97	20.83
1.09	46.03
1.08	49.92
1.2	75.29
1.24	76.61
1.13	59.65
1.17	63.8
1.25	74.84
1.2	76.18
1.26	78.42
1.25	77.63
1.12	55.9
1.45	97.6
1.17	65.08
1.19	66.48
1.17	69.01
1.2	69.04
1.19	71.81
1.16	59.54
1.15	62.22
1.13	58.87
1.2	76.42
1.28	79.31
1.17	67.09
1.33	89.13
1.29	85.7
1.66	102.14
1.18	65.89
1.17	67.29
1.17	69.82
0.97	18.46
0.97	21.2
1.02	30.19
1.02	31.4
1.28	86.77
1.42	93.07
1.36	94.12
1.45	95.4
1.38	98.22
1.11	53.61
1.14	55.94
1.11	58.76
1.24	76.82
1.2	65.85
1.18	69.63
1.2	72.58
2.42	111.96
1.21	78.29
1.28	81.92
1.16	68.81
1.22	72.72
1.23	75.35
1.68	101.28
1.83	105
1.87	106.28
1.18	71.35
1.24	74.23
1.09	49.06
1.24	73.23
1.25	80.96
1.28	86.34
1.08	47.9
1.08	51.8
1.15	59.06
1.16	60.19
1.15	64.22
1.17	66.37
1.3	88.53
2.05	107.41
2.14	108.35
2.11	109.42
1.14	54.17
1.13	56.58
1.1	59.2
1.16	85.18
1.41	90
1.35	87.96
1.29	90.45
1.14	58.35
1.31	84.5
1.29	88.23
1.16	61.98
1.16	64.86
1.2	70.09
1.23	74.65
1.29	83.74
1.13	55.61
1.16	65.22
1.17	64.15
1.17	65.25
1.18	68.03
1.1	49.77
1.27	75.05
1.22	77.53
1.08	43.33
1.08	47.62
1.22	84.33
1.34	88.25
1.28	76.68
1.18	80.59
1.16	70.68
1.17	66.97
1.14	57.01
1.17	66.76
1.12	51.36
1.13	56.57
1.24	75.2
1.18	67.81
1.12	48.6
1.11	51.21
1.09	54.44
1.14	55.27
1.21	71.57
1.11	45.44
1.05	47.9
1.16	60.99
1.26	82.82
1.3	86.63
1.24	77.21
1.24	79.68
1.14	58.38
1.16	61.04
1.17	63.01
1.18	64.2
1.27	80.5
1	34.16
1.3	84.08
1.74	105.23
1.93	106.9
2.3	108.4
0.96	18.5
1.27	81.95
1.28	83.31
1.14	56.41
1.14	59.04
1.14	62.12
2.64	114.21
1.17	69.76
1.17	72.26
1.25	75.12
1.2	71.34
1.3	84.21
1.15	56.51
1.1	58.97
1.54	98.44
1.53	101.02
1.29	84.18
1.3	84.08
1.05	36.59
1.22	70.88
1.16	63.69
1.33	87.88
1.25	81.27
1.29	86.59
1.22	72.42
1.1	53.43
1.18	64.39
1.16	68.09
1.11	53.56
1.17	68.1
1.17	61.73
1.15	69.69
1.21	71.06
1.09	50.71
1.09	53.06
1.27	78.7
1.22	80.01
1.17	65.4
1.29	82.99
1.19	70.86
1.01	33.08
1.26	81.44
1.19	68.71
1.15	60.04
1.13	48.96
1.11	50.07
1.1	51.44
1.09	54.06
1.15	62.84
1.17	65.03
1.22	76.62
1.15	60.44
1.17	61.66
1.11	64.32
1.18	66.36
1.21	72.77
1.19	75.32
1.13	59.53
1.13	55.31
1.11	52.17
1.16	61.83
1.11	59.56
2.07	107.47
2.07	108.5
1.24	79.61
1.28	83.46
1.12	63.78
1.21	69.22
1.14	56.96
1.39	94.4
1.16	61.08
1.58	103.05
1.98	104.72
1.12	53.53
1.2	69.64
1.04	44.14
1.13	48.18
1.24	81.62
1.17	60.97
1.15	62.33
1.17	66.79
1.23	83.81
1.3	85.2
1.12	53.69
1.86	104.21
1.84	105.19
1.88	106.3
1.27	81.64
1.29	85.51
1.26	84.13
1.19	66.84
1.23	72.6
1.21	72.24
1.24	75.96
1.23	78.71
1.06	40.38
1.07	42.89
1.08	45.71
1.18	66.22
1.19	67.69
1.1	48.87
1.13	51.42
1.09	54.34
1.43	96.82
1.3	85.14
1.22	71.34
1.19	73.92
1.2	75.34
1.27	77.79
1.25	80.52
1.96	106.56
1.15	57.75
1.36	92.18
1.16	62.85
1.18	66.83
1.18	68.06
1.21	72.09
1.08	40.97
1.07	42.29
1.06	44.8
1.15	56.31
1.13	57.6
1.13	59.06
1.79	104.18
1.19	67.36
1.33	91.87
1.35	93.29
1.37	95.34
1.42	98
1.45	99
1.61	100.15
1.13	56.07
1.13	58.61
1.14	59.91
1.17	62.36
1.04	40.99
1.2	70.09
1.15	58.25
1.15	59.64
1.15	62.11
1.16	64.85
1.18	66.2
1.95	104.55
1.92	106.63
1.96	107.87
1.15	61.36
1.21	68.51
1.23	74.53
2.09	108.15
1.22	75.16
1.24	77.74
1.2	65.89
1.19	67.12
1.12	69.72
1.14	58.72
1.18	69.97
1.24	77.88
1.17	66.15
1.18	67.84
1.1	55.6
1.19	67.31
1.2	71.62
1.14	60.71
1.15	63.48
1.19	71.78
1.2	74.22
1.27	88.59
1.29	89.82
1.35	90.84
1.28	83.48
1.09	49.95
1.11	51.59
1.22	73.77
1.08	50.13
1.12	56.95
1.23	72.49
1.25	78.54
1.29	86.71
1.01	34.38
1.6	100.94
1.63	101.89
1.8	104.41
1.16	63.03
1.24	80.27
1.28	82.84
1.27	85.83
1.16	61.87
1.14	59.46
1.17	60.19
1.15	63.04
1.22	70.85
1.19	68.79
1.58	100.86
1.43	96.7
0.98	23.78
1.01	29.02
1.9	105.77
1.09	53.6
1.16	56.17
1.23	76.77
1.15	63.4
2.7	114.79
1.1	49.34
1.81	105.17
1.8	106.11
1.97	107.2
2.2	108.2
2.35	109.96
1.05	41.36
1.22	80.14
1.3	84.15
1.19	69.92
1.13	65.82
1.22	70.25
1.61	101.07
1.66	102.45
1.31	88.18
1.33	90.9
1.99	106.93
1.33	90.11
1.14	62.59
1.34	90.29
1.18	76.59
1.25	79.13
1.2	71.33
1.13	54.61
1.19	69.67
1.24	74.57
1.21	76.5
1.27	80.45
1.15	59.27
1.12	54.66
1.13	57.35
1.27	81.99
1.12	59.45
0.98	31.45
1.05	35.23
1.78	102.28
1.67	103.29
1.74	104.32
1.23	80.84
2.27	110.2
2.32	111.2
2.54	113.18
1.01	31.9
1.31	88.4
1.75	103.55
1.82	104.69
1.19	70.82
1.23	76.1
1.15	62
3.27	119.62
1.23	73.97
1.13	55.85
1.18	74.37
1.27	78.1
1.18	68.19
1.21	71.98
1.21	71.47
1.23	75.37
1.04	40.7
1.04	36.8
1.22	73.04
1.1	51.68
1.29	73.92
1.18	75.66
1.18	77.72
1.07	39.67
1.03	43.6
1.1	55.96
1.16	64.22
1.39	98.31
1.45	99.35
1.55	100.27
1.88	103.8
1	33.64
1.12	60.99
1.1	59.89
1.18	60.87
1.15	61.94
1.08	51.55
1.12	54.24
1.33	90.47
1.2	72.04
1.19	66.86
1.2	67.92
1.19	73.57
1.28	81.17
1.25	82.27
1.11	55.75
1.13	58.39
1.25	82.78
1.23	73.76
1.61	101.66
1.67	102.66
1.79	103.66
1.96	106.56
1.19	67.16
[truncated: 250 more rows]

## Sheet: Figure 1e
wmh	age
0.81	87.95
0.59	89.28
0.64	90.46
0.77	92.02
1.09	94.56
1.34	95.85
1.41	97.03
1.84	98.32
1.72	87.27
1.6	87.41
1.63	88.81
1.77	86.8
2.01	88.1
1.63	86.1
1.92	87.44
2.83	86.64
3.45	87.91
4.1	90.79
0.83	88.55
3.69	89.64
2.03	91.65
2.6	92.95
2.58	94.22
2.51	97.1
2.15	88.79
2.3	90.12
2.71	92.75
0.58	83.32
0.86	84.64
0.85	87.21
1.01	89.74
1.02	90.98
1.04	92.26
0.63	92.83
2.02	84.38
2.57	86.89
2.62	88.18
1.23	89.73
1.29	91.04
1.45	93.61
2.57	85.15
1.31	83.67
1.22	83.58
1.2	84.91
1.37	81.39
1.81	82.85
0.43	82.58
0.64	83.83
0.9	87.55
0.88	89.96
1.74	84.11
1.98	88.42
0.64	80.99
0.92	82.34
1.03	83.57
1.19	84.99
0.4	85.31
0.31	86.96
0.27	89.5
0.92	80.83
1.78	84.72
3.16	84.71
3.7	86.21
3.91	87.39
4.34	88.64
2.13	81.78
2.3	83.21
3.23	87.49
0.66	82.43
1.33	88.72
1.26	89.98
1.71	92.75
0.41	88.58
0.3	80.85
0.55	83.85
0.77	81.05
1.77	89.47
0.75	80.27
0.85	83.12
0.97	85.66
1.29	80.3
1.33	81.51
2.11	84.13
2.08	86.46
2.47	92.74
2.5	94.14
2.58	95.33
0.83	80.76
0.98	82.05
0.83	77.16
0.61	78.41
0.84	82.18
0.76	84.55
2.64	79.84
3.05	82.48
1.68	79.88
1.86	85.59
0.87	85.41
1.59	88.67
1.96	90.17
2.42	91.44
0.69	83.57
0.9	86.22
1.1	80.55
0.86	81.85
2.48	92.36
0.6	78.09
0.75	79.33
0.72	80.57
0.87	81.98
2.78	86.59
3	87.93
4.22	77.02
4.55	78.28
7.21	83.67
7.78	87.54
9.17	90.09
2.51	78.5
3.42	79.78
3.8	82.46
4.04	84.98
0.3	78.75
0.34	84.12
0.44	85.33
0.96	76.17
1.03	77.41
1.34	78.65
1.32	80.08
1.14	82.87
1.64	83.06
0.41	76.68
0.46	77.97
0.33	75.74
0.38	77.14
0.5	79.51
0.65	82.16
1.39	87.52
0.86	76.32
1.01	80.21
0.3	75.29
0.28	76.58
0.36	79.16
0.36	81.52
1.05	87.43
1.01	88.71
1.3	89.9
2.08	76.09
2.32	77.32
0.57	84.83
0.66	86.06
0.86	88.95
0.84	82.14
1.1	84.67
0.73	82.01
0.75	87.43
0.39	75.1
0.49	76.48
0.54	77.92
1.76	86.99
0.68	75.04
1.31	81.8
0.54	75.43
0.67	76.8
1.52	83.42
1.44	75.87
1.75	78.52
3.54	81.22
4.01	82.63
0.97	77.36
1.11	78.71
1.39	81.42
2.11	85.08
1.96	76.82
2.54	79.35
3.28	81.83
3.36	88.28
0.81	78.05
1.14	79.2
0.96	80.08
1.39	81.85
1.62	84.17
0.19	74.02
0.35	75.29
0.5	79.11
1	82.91
0.91	84.08
1.72	86.9
1.15	78.84
1.66	80.22
2.02	82.67
2.38	86.45
1.21	76.39
1.91	79.09
0.9	74.48
1.09	75.72
0.95	77.18
0.37	75.6
0.47	77.04
1.44	80.31
1.4	82.82
1.23	73.42
1.54	74.82
1.58	77.31
2.49	79.95
2.77	90.18
0.21	81.46
0.43	84.05
0.17	73.28
0.41	84.32
0.54	72.72
0.71	74.14
0.79	76.8
1.02	79.27
1.62	84.41
1.29	90.41
1.9	92.97
1.96	98.26
0.47	77.73
0.66	79.02
0.75	81.79
0.68	83.15
1.2	84.39
1.41	88.41
1.45	89.61
0.7	73.11
0.41	71.74
0.47	72.97
0.75	76.82
1.53	80.56
0.47	71.51
0.47	72.8
0.64	78.33
1.06	82.09
1.61	73.15
2.41	74.36
1.11	72.61
0.3	73.73
1.57	84.31
0.88	72.82
0.43	74.03
0.42	75.47
0.48	78.39
0.87	83.62
0.9	77.65
1.22	79.02
2.51	93.08
0.45	71.5
0.81	72.8
1.66	78.16
1.57	79.47
2.35	82.04
0.51	74.48
3.65	89.63
1.03	72.58
0.74	77.72
1	81.71
2.54	84.88
0.84	89.72
0.83	91.25
1.62	76.09
2.02	77.58
3.56	80.34
0.53	82.34
3.27	92.42
0.38	71.92
0.52	77.85
0.72	82.68
1.34	84.04
0.96	72.57
2.5	75.89
2.86	78.65
3.29	81.6
4.05	82.92
4.06	84.24
1.45	76.69
1.92	77.97
2.84	79.19
2.84	80.45
0.68	81.73
0.72	71.18
1.18	73.95
1.09	75.26
0.25	91.09
0.26	92.47
0.42	93.66
0.42	97.91
1.05	75.61
1.14	76.93
1.35	79.4
1.35	80.64
1.36	81.96
2.81	76.86
2.24	78.16
0.28	71.68
0.28	74.32
2.46	74.63
2.6	79.61
1.08	83.92
1.35	85.33
1.74	86.5
1.89	89.17
1.84	85.98
2.66	88.44
1.16	72.86
0.91	75.56
2.16	71.84
1.65	76.88
1.78	78.15
0.77	75.03
0.72	76.45
0.74	77.66
1.1	80.32
4.61	85.9
5.07	87.33
0.69	77.88
0.62	75.84
0.74	80.46
1.18	76.25
1.51	77.62
0.47	84.61
0.54	85.99
0.76	88.59
1.47	78.58
1.76	79.98
2.55	82.45
0.57	76.79
1.13	72.31
1.27	73.35
1.75	74.31
0.53	75.25
0.81	76.82
1.17	78.32
1.43	79.73
0.62	78.07
0.36	72.38
0.43	74.92
0.56	78.91
1.22	87.08
1.25	88.38
0.12	81.51
0.17	86.66
0.13	75.26
0.11	76.59
0.48	77.61
1.35	83.88
2.15	85.43
2.24	86.4
0.77	80.07
1.02	82.7
0.82	70.64
0.85	71.8
1	74.25
0.94	75.47
0.93	76.81
1.23	78.3
1.91	87.1
1.84	88.47
2.47	92.28
0.33	71.41
0.78	74.01
0.61	75.32
0.69	81.83
0.8	69.86
0.92	72.34
1.56	78.83
0.57	69.91
0.46	79.69
0.66	81.96
0.32	69.41
0.49	71.68
0.58	72.55
0.35	76.41
0.76	84.46
0.75	85.45
0.87	87.72
0.96	86.76
0.33	71.72
0.38	75.55
0.38	84.61
0.36	86.06
0.99	81.25
0.82	82.52
0.37	70.58
0.71	73
0.38	70.62
1.54	69.65
1.65	86.07
2.31	89.01
0.78	83.85
0.99	85.14
1.01	90.42
1.2	91.65
0.09	69.02
0.09	71.47
0.14	75.49
0.53	77.44
0.39	74.65
0.28	82.81
0.55	84.15
0.54	68.97
0.83	71.32
0.76	72.5
1.28	74.93
0.83	68.74
1.67	83.65
2	84.97
2.11	86.19
2.62	88.98
2.67	91.67
0.53	84.81
0.49	82.23
0.65	84.39
2.26	79.92
2.79	81.22
1.49	81.85
1.59	83.3
1.86	85.82
3.76	88.36
2.47	87.89
2.91	89.37
0.62	75.25
0.88	85.79
0.12	77.44
2.03	77.87
1.95	79.26
2.28	80.56
2.46	84.61
3.28	89.8
1.82	76.93
2.17	78.34
0.71	82.44
0.75	83.72
0.12	68.11
0.31	76.25
0.82	69.62
5.66	68.52
6.7	70.93
6.3	72.2
0.41	74.9
1.81	83.01
1.93	84.41
4.83	88.6
4.51	89.94
5.32	93.8
0.63	68.48
0.81	70.9
0.91	74.56
2.39	84.77
3.04	86.08
0.78	80.45
0.71	81.67
1.02	82.98
1.27	86.9
1.29	88.15
0.23	68.45
0.29	71.05
1.28	80.88
0.52	89.23
0.48	90.56
0.2	69.83
0.18	72.33
0.51	74.97
0.62	77.75
1.08	83.03
1.05	84.32
1.54	85.49
1.99	89.45
0.72	87.55
0.6	88.82
0.56	69.58
0.71	73.36
0.55	75.02
0.51	76.24
0.43	79.03
0.77	84.39
1.81	68.28
1.97	70.82
2.66	75.24
0.17	71.97
0.23	73.38
0.3	76.21
0.38	80.44
0.51	81.6
0.59	83.08
0.78	89.77
0.91	92.32
0.17	70.02
1.18	68.94
1.27	73.81
1.81	76.53
0.43	89.27
3.03	82.13
4.26	83.74
0.77	83.76
0.7	85.01
0.5	86.23
0.18	66.88
0.26	70.57
0.61	74.79
0.84	77.09
0.83	78.27
0.04	67.65
0.1	70.14
0.14	72.52
0.16	73.54
0.14	74.99
0.14	76.29
0.13	74.05
0.42	71.05
0.37	72.32
0.48	76.09
0.75	78.47
0.31	72.99
0.49	75.74
0.38	79.97
0.47	81.24
0.06	66.61
0.47	69.42
0.25	80.98
0.33	82.16
0.31	83.38
0.2	68.28
2.87	78.35
3.71	81.02
4.32	83.49
1.93	68.64
0.7	69.85
0.75	72.08
1.06	76.17
1.31	78.96
0.38	66.93
0.53	69.43
0.62	73.27
0.67	74.72
1.25	87.4
1.44	88.69
1.45	93.85
1.51	95.08
0.42	72.94
3.05	66.3
2.72	68.69
0.51	88.73
1.02	91.54
1.11	94.24
0.33	83.62
7.65	83.44
8.41	84.73
8.74	88.56
2.15	85.26
2.79	90.13
0.92	89.07
1.41	90.43
0.26	83.06
0.32	84.53
0.28	67.59
0.36	71.92
0.75	74.62
0.73	65.37
0.44	72.58
0.65	82.83
0.77	84.29
0.89	85.69
0.23	65.28
1.09	81.58
1.15	82.65
1.38	85.45
2.09	85.39
2.2	88.04
1	80.05
1.18	82.94
1.02	65.92
1.15	67.58
0.7	74.64
0.55	76.01
0.58	78.73
0.66	81.19
0.84	82.42
0.98	86.39
0.59	65.85
0.64	68.29
1.04	72.12
0.52	87.79
0.65	89.05
0.83	91.98
0.81	65.8
1.16	68.19
0.11	65.93
0.19	71.43
0.26	67.15
0.71	71.96
1.1	74.77
0.87	79.45
1.25	82.9
2.05	84.21
1.97	83.6
0.14	65.64
0.23	68.2
0.32	71.89
1.2	89.02
1.4	90.24
1.63	80.99
2.79	85.19
2.78	86.42
3.31	87.68
4.27	78.2
4.36	79.6
5.05	82.29
5.52	85.23
6.33	87.73
1.47	74.24
0.58	73.81
0.75	66.95
0.66	67.95
0.64	68.93
1.03	72.3
1.3	73.72
0.34	67.85
1.25	68.28
0.44	71.5
0.5	72.76
0.55	78.21
0.82	79.46
0.38	72.93
0.72	87.45
1.98	72.21
0.79	66.36
1.01	69.07
1.83	73.44
0.08	78.31
0.06	80.96
1.84	84.13
1.91	85.42
2.22	74.65
0.83	72.61
1.12	73.88
1.08	76.81
2.14	81.96
0.99	73.23
0.17	66.91
0.29	70.75
0.17	74.02
2.62	65.27
3.14	68.76
3.49	71.36
1.24	80.88
1.29	82.09
1.95	84.78
0.67	64.89
0.72	67.36
0.66	80.62
0.84	82.01
0.35	78.95
0.38	80.77
1.09	86.69
1.19	88.04
1.21	75.83
1.67	77.22
2.53	83.53
3.37	87.33
2.4	81.63
0.17	64.95
0.3	67.34
0.42	71.01
2	88.34
1.96	92.15
2	94.66
1.99	95.92
2.19	98.45
0.12	67.24
0.76	64.7
1.27	84.23
2.41	88
2.61	90.59
4.4	94.67
0.98	86.78
1.4	88.36
2.58	93.89
0.64	89.67
0.84	91.04
0.94	92.25
0.8	79.86
0.45	67.36
0.63	69.99
1.16	74.07
0.01	71.35
6.03	83.41
4.99	84.74
0.24	69.48
0.23	64.51
0.2	65.93
3.76	85.49
4.12	86.83
1.67	82.05
2.1	83.33
0.32	83.28
0.33	84.58
1.68	64.38
1.79	65.6
1.86	66.78
2.12	67.98
2.33	69.65
1.74	75.82
2.16	77.01
0.39	68.61
0.6	69.98
0.49	74.19
0.45	78.72
1.82	87.41
1.56	89.29
1.77	91
1.03	73.2
0.5	76.36
0.49	77.62
0.98	77.5
1.15	78.81
1.95	82.73
0.49	66.03
0.2	75.44
0.26	78.03
0.37	83.43
0.9	77.89
1.26	80.56
0.75	65.57
0.67	67.97
0.5	70.35
0.79	73.12
0.81	74.31
0.99	81.53
0.93	82.95
1.08	84.11
0.57	78.28
0.82	81.05
1.13	83.88
0.31	71
0.53	79.06
0.08	64.08
0.08	66.5
0.31	70.74
0.36	66.47
0.31	70.7
1.13	63.77
1.33	66.41
1.02	82.63
1.26	83.92
1.41	86.44
0.66	83.63
0.77	84.86
0.91	88.52
1.48	92.31
0.25	63.2
0.22	64.38
0.28	65.65
0.48	68.01
0.73	71.88
1.4	76.13
1.2	77.4
1.27	78.75
0.14	62.54
0.15	64.92
0.21	68.67
0.16	69.92
0.25	71.36
1.64	92.9
0.48	67.95
0.43	70.27
1.22	76.65
2.49	85.13
0.72	84.58
0.72	85.98
0.96	87.22
1.55	84.33
1.4	85.65
1.51	88.14
0.11	62.86
0.11	65.26
0.16	67.82
0.59	81.37
0.48	82.67
0.94	85.27
0.68	76.02
0.75	77.2
0.81	80.05
0.12	62.01
0.2	64.29
0.48	61.98
1.01	75.25
1.12	76.62
2.59	85.78
0.25	63.14
0.26	65.56
0.21	62.15
0.18	64.97
0.33	66.48
0.87	86.11
1.12	88.55
1.27	89.96
1.22	91.17
2.25	97.71
0.33	64.47
1.73	89.15
0.26	68.59
0.7	74.34
0.91	75.78
1.08	78.65
0.81	65.72
0.9	68.35
1.38	71.13
3.25	86.24
3.31	87.7
4.38	90.2
4.42	91.55
5.11	92.78
0.54	67.32
1.23	70.17
0.39	76.76
0.52	79.24
0.55	80.67
0.67	82
2.62	86.56
0.16	63.87
0.13	66.23
0.18	68.76
0.19	71.27
0.09	65.01
0.79	83.13
2.01	89.82
0.27	62.46
0.27	63.59
0.27	66.26
1.79	78.22
0.55	76.89
0.09	63.23
0.15	65.86
1.52	85.08
1.63	86.33
1.78	87.42
0.55	70.76
0.23	61.38
1.51	81.92
2.95	84.49
0.43	61.83
0.39	64.68
0.65	68.42
1.13	76.51
1.25	77.83
1.26	79.08
1.88	81.91
1.88	83.23
1.86	76.85
1.56	78.04
2.22	80.68
2.27	81.75
0.66	77.42
0.74	78.92
0.3	63.18
0.26	80.59
0.38	81.99
1.43	67.59
1.91	69.2
2.58	76.35
2.84	77.7
0.52	83.42
0.52	84.62
0.72	88.07
1.25	91.74
1.15	92.96
0.33	69.85
0.56	72.2
1.19	76.05
0.95	85.79
0.27	78.69
0.28	79.65
1.1	69.07
0.18	67.76
1.1	92.96
0.17	64.08
0.18	65.32
0.26	67.81
0.61	85.28
0.29	70.47
0.13	64.18
0.54	79.95
0.39	86.53
0.08	64.15
0.13	67.85
0.93	73.35
1.21	74.53
1.44	75.81
2.56	80.19
0.37	64.45
2.02	88.49
0.61	72.72
1.16	82.54
0.16	62.96
0.17	61.06
0.2	63.44
0.86	76.45
1.58	82.89
1.77	87.8
0.92	80.85
0.95	82.06
1.11	85.85
1.37	89.44
1.58	90.68
1.21	88.08
1.72	89.36
2.02	90.94
1.78	92.19
0.24	77.77
1.92	87.3
0.62	85.44
0.59	86.8
0.46	62.6
2.01	86.82
2.91	77.41
3.33	80.28
1.69	86.91
0.42	74.89
0.49	76.24
0.88	81.54
1.22	86.92
0.24	60.92
0.2	63.6
0.17	66.18
2.99	81.91
2.73	83.19
2.77	84.41
3.23	88.4
3.51	89.71
1.21	80.05
1.59	82.7
2.93	82.32
0.68	82.66
0.67	86.47
0.11	68.08
0.8	80.31
0.83	81.56
0.93	85.4
1.25	90.38
2.2	82.38
0.18	69.62
0.16	72.04
0.14	74.54
0.1	60.75
0.06	63.19
0.57	76.83
0.55	78.15
0.26	64.47
0.5	71.3
0.55	68.69
4.8	83.75
0.4	63.12
0.54	67.19
0.21	61.24
0.14	70.01
0.23	72.52
3.98	87.45
0.26	68.55
0.41	61.88
0.24	77.05
0.26	60.7
0.27	63.21
0.37	67.63
1.8	86.99
1.7	88.59
0.9	82.89
1.01	84.19
0.26	61.47
0.35	66.53
0.06	59.86
0.07	62.33
0.08	63.64
0.16	68.93
0.65	82.21
0.71	83.49
0.88	87.19
0.97	89.67
0.53	62.7
1	70.25
0.39	65.91
0.53	69.28
0.72	70.42
0.63	72.79
0.78	78
0.56	67.19
0.62	68.4
0.72	69.39
0.83	70.45
1.1	71.58
0.96	72.63
0.56	68.43
1	83.56
1.12	84.99
1.76	86.15
1.37	81.22
2.3	84.96
0.15	66.97
0.15	72.5
1.51	82.91
1.45	84.27
1.52	87.39
2.84	71.81
0.53	67.81
0.91	79.28
0.96	80.67
1.05	84.64
2.47	91.04
0.22	59.09
0.15	62.53
0.18	63.77
0.9	75.63
0.9	77.18
1.07	79.84
0.44	60.3
2.14	88.94
2.23	90.38
1.57	86.78
1.83	88.04
0.22	59.09
0.44	67.46
0.75	77.31
0.7	78.61
1.2	82.34
5.62	82.78
5.75	84.01
6.01	85.29
0.55	78.85
0.61	80.06
0.94	81.53
0.24	62.17
0.62	64.82
4.35	76.7
5.59	79.32
0.76	78.54
0.76	79.78
1.07	89.64
1.76	90.91
4.87	80.84
0.47	77.91
0.7	79.33
0.5	74.38
0.89	79.83
0.87	81.09
0.9	82.65
0.87	83.91
1.25	83.25
0.67	80.95
1.16	82.28
0.66	84.8
0.83	86.28
0.81	87.64
0.61	74.13
1.4	78.58
0.49	73.58
0.55	74.82
0.23	61.5
0.32	64.03
0.33	65.33
0.92	69.92
0.15	58.46
0.12	60.94
0.48	67.35
0.82	80.64
1.1	81.91
1.34	83.15
2.58	87.04
2.67	88.05
1.44	76.35
1.61	79.53
2.37	80.49
2.82	81.81
0.34	74.33
0.34	75.77
0.61	78.24
0.6	80.95
0.86	58.3
1.06	74.77
0.83	76.12
0.16	59.76
0.17	72.03
0.14	73.22
0.16	74.73
2.01	78.68
0.49	59.67
0.44	74.1
0.39	75.33
0.33	78
0.75	80.64
0.97	83.07
1.51	84.51
0.16	74.76
0.3	76.13
0.23	79.85
0.46	83.7
0.15	60.29
0.23	72.59
0.38	77.48
0.72	81.33
2.41	82.58
0.54	64.8
0.62	67.2
0.7	68.42
0.64	70.93
0.21	72.74
0.39	74.45
0.39	75.69
0.41	78.27
0.67	80.83
1.55	82.94
1.64	85.72
1.9	88.71
0.36	59.79
0.35	63.68
0.17	86.26
2.53	91.95
2.79	93.28
0.78	77.25
0.33	58.2
0.29	60.65
0.46	84.12
0.53	85.44
0.05	63.32
0.04	65.88
0.05	67.16
0.13	69.58
0.36	72.19
1.27	81.19
0.99	82.44
1.21	83.62
2.15	86.1
0.39	73.43
0.49	74.94
0.52	76.2
0.58	77.41
0.76	79.96
1.26	86.02
0.42	63.41
0.72	73.84
0.94	79.07
1.21	82.87
1.3	85.51
0.52	66.08
0.31	59.3
0.39	61.79
0.42	65.98
1.34	76.15
1.62	77.68
0.55	86.1
1.04	78.8
1.03	80.11
1.1	81.48
1.11	82.93
1.41	85.63
1.38	88.08
1.71	89.28
0.94	81.16
0.67	72.65
1.03	75.43
1.28	77.99
0.66	73.3
0.89	74.51
1.37	78.96
1.51	80.02
0.29	76.8
0.29	79.37
1.62	85.32
1.85	86.72
0.42	79.26
2.34	90.65
1.08	61.24
0.17	85.98
0.58	73.15
0.24	57.97
2.12	83.43
0.31	66.44
0.72	83.75
0.16	67.73
0.44	72.08
2.47	62.91
2.99	64.11
3.21	65.4
3.37	66.92
0.33	75.34
0.62	76.74
1.1	77.96
1.4	84.57
2.6	87.44
0.89	78.87
1.72	80.3
1.16	80.28
0.57	65.32
0.49	74.13
2.23	72.37
2.35	73.61
2.91	76.33
3.88	78.8
4.93	80.01
0.49	76.56
0.24	77.92
1.36	81.12
1.41	82.38
2.85	87.67
3.83	88.9
0.09	77.11
0.11	78.4
0.16	79.64
0.12	81.06
0.15	83.61
0.27	86.22
0.51	88.99
0.07	76.4
0.1	77.85
0.19	84.18
0.59	84.48
0.52	78.05
0.46	79.25
0.62	81.92
0.94	84.33
0.92	85.62
1.05	88
0.34	70.9
0.4	73.9
0.66	75.59
0.65	78.5
1.58	86.42
1.92	87.65
0.61	63.55
0.93	64.59
0.59	72.27
0.44	73.49
0.68	76.35
0.79	78.93
0.17	65.12
0.16	68.62
1.74	78.7
4.08	89.28
0.96	72.01
0.95	73.42
1.39	78.45
1.16	80.96
1.68	83.68
0.54	77.94
1.81	74.04
2.45	76.75
1.46	77.73
0.69	76.29
0.74	77.64
0.58	78.93
0.59	81.69
0.76	84.25
0.92	86.59
1	85.66
1.7	87.25
0.78	86.23
0.25	79.12
0.96	74.96
1.06	77.75
0.52	86.55
1.44	85.81
1.46	87.18
2.22	89.82
0.22	76.42
0.13	58.8
2.11	81.26
1.13	84.77
0.87	75.19
1.05	76.48
1.12	79.16
1.42	81.8
0.56	74.64
1.02	75.95
1.04	78.61
1.01	79.89
2.35	84.97
0.56	83.58
0.42	75.02
0.07	78.5
0.02	80.25
0.03	85.12
0.13	87.77
0.22	80.21
0.26	81.58
0.24	84.08
0.39	73.9
0.48	75.18
0.41	76.37
0.57	77.64
0.64	80.38
0.74	82.82
1	84.09
0.72	85.42
1.04	86.65
0.68	71.65
0.67	72.93
0.39	65.1
0.15	72.4
0.18	73.87
0.34	76.48
0.71	81.62
0.13	67.93
0.39	80.13
0.46	81.59
0.6	82.89
0.69	88.89
0.35	56.53
0.54	60.53
0.98	63.4
0.45	61.02
0.18	55.07
0.18	59.78
0.32	62.25
1.9	81.84
1.78	83.12
2.19	87.02
0.84	78.15
0.85	79.78
0.98	81.02
0.41	77.52
1.16	87.68
0.79	76.27
0.86	77.65
1.34	80.13
0.75	71.78
0.89	73.19
0.77	74.43
0.9	76.98
1.03	78.2
1.26	77.7
0.9	78.95
2.19	76.67
1.61	77.95
0.52	76.67
0.68	77.96
1	71.34
1.1	73.95
1.27	75.2
0.99	81.97
1.91	88.24
0.85	83.14
1.31	84.52
0.89	86.89
1.32	88.16
0.32	80.16
0.42	72.43
0.57	76.43
0.69	78.83
1	81.46
1	77.3
1.18	78.55
1.46	81.1
1.48	83.56
1.39	73.06
1.33	75.6
1.54	78.34
0.21	58.71
0.15	60.04
0.5	62.97
0.16	57.67
0.24	59.02
0.16	80.42
0.22	82.02
0.08	56.42
0.14	58.95
0.19	60.2
0.44	64.11
0.31	61.95
0.52	87.05
0.92	66.96
1.02	87.15
1.72	90.96
0.29	71.15
0.32	72.38
1.7	78.91
1.63	80.35
2.51	81.57
2.49	84.32
0.16	60.28
0.35	55.28
0.32	56.48
0.28	57.42
0.9	60.6
0.39	76.45
0.65	77.78
0.5	78.12
0.5	79.35
0.95	82.22
1.25	87.21
0.47	71.86
0.62	74.45
0.93	77.22
1.73	81.16
0.43	74.53
0.49	77.53
0.61	73.01
0.75	75.66
0.87	78.27
0.3	66.23
0.43	71.66
0.8	84.06
0.69	85.44
1.17	86.68
0.27	75.59
0.72	80.81
0.89	84.52
1.43	87.3
1.71	91.26
0.32	60.71
0.23	76.12
0.3	78.89
2.06	85
1.6	83.15
1.54	84.54
2.02	87.13
1.21	81.06
1.32	80.04
1.29	81.36
1.61	83.95
1.5	85.28
1.65	87.78
2.41	92.96
0.53	78.16
0.45	81.1
0.31	56.43
0.2	68.63
0.15	71.02
1.02	87.75
3.09	86.13
0.76	85.41
0.79	86.72
0.99	87.96
1.09	90.72
0.19	66.13
0.45	70.23
2.03	73.59
0.31	63.98
0.31	66.16
0.12	55.17
0.18	60.44
0.24	63.19
2.59	83.69
3.35	84.99
3.53	87.82
0.06	70.88
1.13	65.94
1.27	67.25
1.6	69.87
1.96	77.43
0.26	79.37
0.13	73.95
1.65	88.42
1.88	89.71
1.69	80.06
2.25	82.93
2.79	85.51
0.43	78.81
0.51	82.47
0.59	85.05
0.65	87.64
0.85	86.96
0.92	88.38
0.22	76.54
0.19	78.25
0.46	85.78
0.63	87.11
3.61	83.66
0.2	85.94
0.17	87.31
0.24	88.55
0.33	89.94
0.34	56.43
1.24	80.99
0.67	80.56
0.82	81.82
2.32	88.04
2.43	89.28
3.13	93.33
0.28	79.86
0.3	81.06
0.55	82.32
0.44	84.76
0.5	87.21
0.6	89.7
0.23	72.3
0.25	73.58
0.27	76.39
0.99	78.99
1.36	80.37
0.98	81.84
0.93	81.42
1.01	82.83
0.91	84.31
0.98	85.65
1.29	88.16
2.87	82.24
3.72	85.05
4.33	87.69
2.76	83.51
3.04	85.97
0.34	76.48
0.39	71.34
0.6	75.3
0.78	81.71
0.39	53.31
0.88	58.74
1.26	76.52
1.03	77.77
1.31	78.98
2.64	89.04
2.95	90.32
2.91	79.89
0.38	71.1
0.54	74.97
0.68	76.24
1.37	78.67
1.38	80.15
0.11	54.91
0.78	73.73
0.63	69.94
0.26	75.15
0.42	79.17
0.57	83.14
0.67	84.45
0.95	87.02
0.16	55.91
0.18	57.45
0.22	71.26
0.27	67.01
0.42	70.77
1.33	78.1
1.49	79.47
1.51	82.09
2.06	84.62
0.31	72.19
0.3	76.15
0.15	50.73
0.26	51.76
0.32	53.75
0.05	66.89
0.47	73.55
0.6	75.01
0.53	76.27
0.8	80.25
1.14	82.77
1.88	85.81
0.98	72.31
0.38	77.43
0.44	78.65
0.65	84.24
0.77	90.65
1.46	71.82
1.65	73.47
2.12	87.45
0.42	78.9
0.37	86.05
0.95	90.82
0.84	74.9
0.24	53.93
0.25	56.31
0.27	63.04
0.18	54.75
1.3	79.33
1.46	80.6
1.8	84.37
0.3	72.64
0.44	72.17
0.83	77.27
1.1	82.24
0.11	53.76
0.08	56.07
0.11	58.42
0.18	61.77
0.43	77.88
0.14	52.33
0.14	55.83
0.12	57.06
0.29	61.09
0.24	52.52
0.24	55.16
0.15	57.75
0.19	58.98
0.35	61.85
0.31	55.18
0.43	72.18
0.51	75
0.65	76.28
1.46	81.05
0.29	75.93
1.13	73.81
0.22	75.65
0.33	77.02
0.44	84.13
0.08	74.6
0.89	74.44
0.96	75.76
1.17	81.02
1.17	82.33
0.49	71.88
0.77	76.73
1.11	79.3
1.12	80.5
1.5	81.79
0.39	77.43
0.39	78.59
0.53	81.02
0.49	83.48
0.93	77.75
1.08	79.17
1.15	80.43
1.51	83.05
1.83	85.51
2.16	88.75
0.17	69.75
0.16	72.15
0.37	75.85
0.49	78.5
0.51	80.78
0.28	76.38
0.74	80.26
0.4	55.64
0.53	59.45
1.1	77.68
0.21	73.02
0.16	74.19
0.23	76.73
0.44	79.6
0.41	80.15
0.24	54.09
2.13	71.78
0.72	70.53
1.04	73
0.22	61.47
1.89	79.05
1.58	80.34
1.62	82.93
1.65	84.09
1.79	85.36
1.92	86.58
0.24	54.82
0.16	57.33
0.5	59.84
0.54	81.07
0.6	82.31
0.81	85.03
0.79	87.53
0.91	91.19
1.44	94.15
2.53	66.9
0.14	51.71
0.18	54.15
0.39	56.7
0.97	85.07
0.26	62.61
0.37	64.97
0.83	67.67
0.66	71.7
0.18	52.84
0.2	56.04
0.16	54.3
0.66	55.19
0.35	52.03
0.19	70.05
0.3	72.7
0.41	75.41
6.92	64.62
7.48	67.05
1.76	77.25
1.94	78.61
0.53	71.69
0.52	74.38
1.05	79.53
0.82	83.82
2.37	87.24
0.1	55.23
0.07	59.1
0.15	62.26
0.16	53.57
0.68	79.72
0.58	81.05
1.62	78.32
1.33	79.66
1.63	82.25
1.88	84.54
2.02	85.8
1.49	91.33
1.96	92.67
0.18	69.11
0.09	81.4
0.12	83.93
0.44	53.11
0.39	55.6
0.51	58.24
2.48	84.54
2.58	85.85
3.6	88.42
0.15	51.36
0.14	53.13
0.75	87.91
0.14	57.63
0.18	60.78
0.05	68.05
0.07	70.63
0.09	73.34
0.49	65.14
0.57	66.43
0.79	67.73
0.47	77.14
0.47	78.39
0.55	83.58
0.68	88.97
0.26	72.67
0.27	54.79
0.4	55.79
0.44	56.93
0.56	57.89
0.19	61.23
1.65	75.93
0.15	61.62
0.16	65.93
0.31	75.56
0.42	76.58
0.51	83.25
0.7	84.62
0.64	87.08
0.81	89.59
0.11	51.32
0.15	54.06
0.13	55.48
0.19	57.08
0.2	58.52
2.07	87.69
2.08	88.96
1.79	87.38
1.9	88.7
2.7	91.21
0.47	81.5
0.69	82.75
0.79	85.54
0.61	88.47
0.76	92.88
0.29	71.81
0.38	74.36
0.58	77.12
0.74	79.8
1.63	84.01
1.69	68.9
0.86	70.11
1.34	72.24
1.59	73.32
1.34	74.36
1.28	75.9
1.12	77.27
1.26	79.6
1.66	75.52
1.54	76.96
1.6	78.17
1.72	80.92
1.92	83.38
1.63	87.41
0.99	77.77
1.97	83.74
1.37	86.31
0.09	72.1
0.3	78.9
0.33	70.06
0.26	58.92
0.3	60.3
0.72	73.23
0.75	79.63
0.44	82.18
1.18	84.65
1	73.55
1.18	74.9
0.09	53.27
0.16	75.12
0.17	71.02
0.18	76.53
0.22	76.65
0.36	78.01
0.32	71.16
1.33	83.45
0.9	84.51
1.38	89.65
0.57	86.02
2.29	84.62
2.45	88.19
0.66	73.64
0.37	70.25
0.18	80.37
0.28	82.96
4.95	84.71
5.61	86
6.23	87.23
0.4	70.67
0.14	54.27
0.25	60.28
0.41	72.15
0.59	84.27
0.85	85.22
1.25	76.75
1.11	77.99
1.28	80.66
1.43	83.05
2.31	84.31
2.49	86.75
0.65	57.6
0.64	90.15
0.35	88.44
0.53	89.99
1.45	73.61
1.66	74.77
2.16	76.17
0.14	52.65
0.13	55.15
0.51	68.76
0.49	71.23
0.68	73.68
1.03	76.71
0.15	52.02
0.51	76
0.81	77.19
0.91	79.78
0.11	56.28
0.13	58.68
0.1	59.94
0.19	64.13
0.14	52.39
0.13	54.8
0.12	65.02
0.05	67.59
0.14	71.39
1.34	79.05
0.73	81.55
0.5	69.39
0.34	62.2
0.45	63.48
0.94	70.33
0.14	54.36
0.15	56.88
0.38	63.1
1.97	80.18
2.14	82.82
2.8	85.18
0.1	67.54
0.08	69.94
0.25	71.2
0.31	72.43
0.21	77.85
0.29	80.46
0.49	81.61
0.61	82.62
1.31	77.38
1.38	78.95
0.52	77.75
0.41	79.03
0.68	81.89
1.07	84.48
1.73	89.65
0.29	56.36
0.26	62.94
0.96	58.16
1.19	59.22
0.95	60.33
0.34	57.34
1.74	82.56
2.17	83.88
1.22	77.06
1.32	79.52
2.06	76.67
2.24	82.05
0.06	64.72
0.05	65.99
0.03	67.18
0.84	53.16
0.82	54.48
0.29	59.54
1.39	71.84
1.47	74.47
0.61	86.67
0.29	74.58
0.39	75.97
0.46	77.32
0.68	80.15
0.73	83.88
1.45	86.57
1.42	65.46
1.86	68.08
0.08	52.81
0.28	75.32
0.14	68.58
0.18	71.01
0.9	81.33
1.09	82.72
1.11	83.87
0.76	78.35
0.71	79.51
0.89	80.56
1.83	81.92
0.29	57.02
0.41	66.98
0.73	70.3
1.53	75.64
1.69	69.35
2.35	73.12
2.6	74.37
2.93	75.57
2.24	71.68
1.18	81.32
1.71	84.15
1.44	78.59
0.93	81.92
1.17	83.37
1.53	86.02
1.5	88.61
1.75	89.86
2.5	93.74
0.18	80.42
0.27	83.26
0.57	84.51
0.59	86.16
1.85	80.5
1.66	89.44
3.07	76.87
0.37	63.53
0.35	66.06
0.4	51.4
0.55	53.9
0.69	72.76
0.52	74.08
0.76	76.74
1.14	80.88
0.48	75.98
0.52	77.25
0.53	79.72
0.5	86.41
2.82	66.85
2.93	84.52
0.15	83.04
0.16	85.58
0.21	70.32
0.41	74.14
1.3	82.25
0.97	85.12
0.86	71.95
1.18	74.62
1.19	68.72
0.22	50.93
4.87	84.65
0.65	73.18
0.78	70.57
0.97	72.74
0.55	67.42
0.71	68.63
0.9	72.25
1.08	73.57
1.24	76.13
0.36	71.9
0.35	74.05
0.39	74.98
1.11	58.14
0.87	80.16
0.38	84.28
0.39	85.53
0.42	86.75
0.48	50.72
0.26	56.48
0.1	52.2
0.1	54.9
1.36	79.43
1	81.24
0.63	76.52
0.61	77.72
1.12	78.95
1.65	81.52
1.34	86.6
0.05	69.52
0.57	79.5
1.28	76.17
0.18	75.61
0.34	70.13
0.32	68.59
0.27	69.55
0.36	73.07
0.26	68.5
0.35	69.54
0.49	72.05
1.14	89.92
3.34	85.74
0.27	76.62
0.16	78.31
0.22	82.61
0.53	74.99
0.58	76.3
0.99	80.07
1.21	82.59
1.76	87.82
4.36	78.92
0.1	51.85
0.12	54.29
4.25	81.99
[truncated: 3,262 more rows]

## Sheet: Figure 1f
wmh	adjusted age
0.81	76.69
0.59	78.07
0.64	79.28
0.77	80.77
1.09	83.35
1.34	84.72
1.41	85.74
1.84	87.05
1.72	87.79
1.6	86.42
1.63	87.75
1.77	88.29
2.01	89.61
1.63	87.48
1.92	88.94
2.83	95.45
3.45	96.74
4.1	99.63
0.83	79.31
3.69	98.2
2.03	89.7
2.6	90.96
2.58	92.24
2.51	95.03
2.15	89.96
2.3	91.34
2.71	94.01
0.58	74.57
0.86	75.86
0.85	78.53
1.01	81.01
1.02	82.27
1.04	83.45
0.63	76.77
2.02	89.93
2.57	92.26
2.62	93.56
1.23	82.87
1.29	84.16
1.45	86.72
2.57	92.7
1.31	84.24
1.22	82.76
1.2	84.11
1.37	86.09
1.81	87.54
0.43	73.56
0.64	74.82
0.9	78.62
0.88	81.07
1.74	86.26
1.98	90.52
0.64	77.51
0.92	78.72
1.03	81.79
1.19	83.18
0.4	63.17
0.31	64.74
0.27	67.29
0.92	83.2
1.78	87.1
3.16	96.64
3.7	98.15
3.91	99.46
4.34	100.57
2.13	90.12
2.3	91.52
3.23	96.07
0.66	77.31
1.33	83.67
1.26	85.07
1.71	87.76
0.41	70.48
0.3	68.28
0.55	71.24
0.77	79.61
1.77	87.97
0.75	76.23
0.85	79.09
0.97	81.54
1.29	84.59
1.33	85.82
2.11	88.57
2.08	90.91
2.47	91.2
2.5	92.58
2.58	93.81
0.83	79.16
0.98	80.47
0.83	72.98
0.61	74.24
0.84	78.13
0.76	80.53
2.64	92.76
3.05	95.54
1.68	87.18
1.86	88.62
0.87	84.32
1.59	87.61
1.96	89.2
2.42	90.38
0.69	76.74
0.9	79.35
1.1	80.12
0.86	81.34
2.48	92.34
0.6	75.32
0.75	76.7
0.72	77.96
0.87	79.31
2.78	93.77
3	95.07
4.22	104.49
4.55	105.77
7.21	111.24
7.78	115.11
9.17	117.59
2.51	94.18
3.42	95.4
3.8	98.01
4.04	100.76
0.3	62.27
0.34	67.66
0.44	68.8
0.96	79.74
1.03	80.96
1.34	82.14
1.32	83.7
1.14	86.38
1.64	87.05
0.41	68.74
0.46	70.06
0.33	71.55
0.38	72.88
0.5	75.36
0.65	77.99
1.39	83.27
0.86	77.35
1.01	81.36
0.3	61.74
0.28	63.11
0.36	65.63
0.36	67.87
1.05	81.5
1.01	82.77
1.3	83.93
2.08	90.11
2.32	91.27
0.57	75.13
0.66	76.28
0.86	79.17
0.84	79.37
1.1	81.93
0.73	73.54
0.75	79.05
0.39	74.57
0.49	75.99
0.54	77.33
1.76	86.55
0.68	77.25
1.31	84.11
0.54	77.18
0.67	78.52
1.52	85.1
1.44	89.84
1.75	92.56
3.54	95.24
4.01	96.6
0.97	81.77
1.11	83.02
1.39	85.84
2.11	89.57
1.96	90.34
2.54	92.94
3.28	95.53
3.36	96.66
0.81	80.78
1.14	81.87
0.96	82.78
1.39	84.6
1.62	86.84
0.19	72.24
0.35	73.45
0.5	77.38
1	81.12
0.91	82.33
1.72	85
1.15	84.76
1.66	86.18
2.02	88.75
2.38	92.53
1.21	85.27
1.91	87.84
0.9	79.4
1.09	80.55
0.95	82.19
0.37	68.97
0.47	70.46
1.44	84.27
1.4	86.58
1.23	84.54
1.54	85.95
1.58	88.51
2.49	91.27
2.77	93.79
0.21	66.6
0.43	69.21
0.17	60.09
0.41	71.11
0.54	75.04
0.71	76.49
0.79	79.2
1.02	81.71
1.62	86.79
1.29	83.54
1.9	85.98
1.96	91.49
0.47	71.69
0.66	73.04
0.75	78.45
0.68	79.83
1.2	80.97
1.41	85.07
1.45	86.35
0.7	74.64
0.41	75.01
0.47	76.27
0.75	80.13
1.53	83.78
0.47	70.24
0.47	71.48
0.64	77.18
1.06	80.91
1.61	89.16
2.41	90.18
1.11	81.32
0.3	67.37
1.57	86.5
0.88	77.12
0.43	68.19
0.42	69.65
0.48	72.64
0.87	77.8
0.9	81.06
1.22	82.64
2.51	92.56
0.45	79.66
0.81	81.11
1.66	86.39
1.57	87.73
2.35	90.24
0.51	68.83
3.65	98.05
1.03	80.16
0.74	76.79
1	80.67
2.54	92.55
0.84	77.92
0.83	79.58
1.62	90.2
2.02	91.53
3.56	94.32
0.53	72.38
3.27	96.21
0.38	65.78
0.52	71.7
0.72	81.19
1.34	82.5
0.96	78.56
2.5	91.39
2.86	94.3
3.29	97.18
4.05	99.28
4.06	100.55
1.45	89.39
1.92	90.66
2.84	91.79
2.84	93.2
0.68	75.89
0.72	78.73
1.18	81.41
1.09	82.71
0.25	63.18
0.26	64.63
0.42	65.72
0.42	70.15
1.05	80.25
1.14	81.62
1.35	84.05
1.35	85.43
1.36	86.63
2.81	91.91
2.24	93.1
0.28	63.03
0.28	65.64
2.46	89.61
2.6	94.72
1.08	83.9
1.35	85.37
1.74	86.47
1.89	89.17
1.84	89.87
2.66	92.24
1.16	79.47
0.91	82.21
2.16	90.46
1.65	86.85
1.78	88.32
0.77	76.45
0.72	77.81
0.74	78.98
1.1	81.69
4.61	102.65
5.07	104.08
0.69	75.03
0.62	71.99
0.74	76.53
1.18	84.25
1.51	85.66
0.47	72.06
0.54	73.42
0.76	76.03
1.47	87.49
1.76	88.9
2.55	91.37
0.57	73.25
1.13	84.31
1.27	85.34
1.75	86.31
0.53	75.33
0.81	76.83
1.17	83.56
1.43	85.1
0.62	71.8
0.36	64.95
0.43	67.57
0.56	71.48
1.22	83.31
1.25	84.56
0.12	58.58
0.17	63.97
0.13	57.17
0.11	58.41
0.48	69.94
1.35	87.66
2.15	89.35
2.24	90.27
0.77	78.68
1.02	81.38
0.82	76.22
0.85	77.4
1	79.91
0.94	81.07
0.93	82.45
1.23	84.04
1.91	87.69
1.84	89.12
2.47	92.84
0.33	67.93
0.78	70.78
0.61	71.92
0.69	78.44
0.8	77.67
0.92	79.97
1.56	86.56
0.57	69.98
0.46	71.94
0.66	74.06
0.32	64.08
0.49	66.26
0.58	67.58
0.35	71.41
0.76	76.95
0.75	77.89
0.87	79.99
0.96	80.31
0.33	64.49
0.38	68.54
0.38	68.24
0.36	69.74
0.99	78.9
0.82	80.24
0.37	69.74
0.71	72.18
0.38	64.46
1.54	85.88
1.65	88.12
2.31	90.97
0.78	76.54
0.99	77.75
1.01	82.98
1.2	84.23
0.09	50.71
0.09	52.97
0.14	57.2
0.53	71.72
0.39	68.48
0.28	70.27
0.55	71.65
0.54	76.27
0.83	78.71
0.76	80
1.28	82.18
0.83	77.32
1.67	87.19
2	88.44
2.11	89.84
2.62	92.39
2.67	95.24
0.53	71.84
0.49	72.73
0.65	74.95
2.26	91.91
2.79	93.19
1.49	87.75
1.59	89.22
1.86	91.71
3.76	94.42
2.47	92.65
2.91	94.22
0.62	73.19
0.88	78.96
0.12	62.17
2.03	86.7
1.95	88.08
2.28	89.31
2.46	93.44
3.28	98.7
1.82	88.86
2.17	90.16
0.71	76.5
0.75	77.77
0.12	58.16
0.31	66.23
0.82	73.97
5.66	107.17
6.7	109.72
6.3	110.91
0.41	62.19
1.81	87.99
1.93	89.44
4.83	101.45
4.51	102.76
5.32	106.61
0.63	73.94
0.81	76.46
0.91	80.2
2.39	92.91
3.04	94.18
0.78	77.45
0.71	78.66
1.02	80
1.27	83.92
1.29	85.27
0.23	59.75
0.29	62.5
1.28	83.72
0.52	71.99
0.48	73.32
0.2	62.39
0.18	64.74
0.51	67.52
0.62	70.34
1.08	82.91
1.05	84.1
1.54	85.26
1.99	89.32
0.72	75.22
0.6	76.44
0.56	72.35
0.71	76.08
0.55	68.07
0.51	69.35
0.43	72.05
0.77	77.47
1.81	86.84
1.97	89.59
2.66	93.9
0.17	61.84
0.23	63.24
0.3	66
0.38	70.26
0.51	71.48
0.59	72.91
0.78	77.98
0.91	80.63
0.17	62.17
1.18	80.54
1.27	85.55
1.81	88.17
0.43	71.55
3.03	97.24
4.26	98.88
0.77	74.53
0.7	75.73
0.5	76.92
0.18	62.17
0.26	65.97
0.61	70.16
0.84	77.84
0.83	78.98
0.04	50.26
0.1	52.78
0.14	55.38
0.16	56.36
0.14	57.7
0.14	58.87
0.13	64.95
0.42	67.86
0.37	69.18
0.48	73.01
0.75	75.45
0.31	64.46
0.49	67.14
0.38	71.38
0.47	72.56
0.06	57.87
0.47	69.05
0.25	64.57
0.33	65.79
0.31	67.13
0.2	59.38
2.87	95.42
3.71	98.11
4.32	100.49
1.93	88.98
0.7	75.63
0.75	77.83
1.06	81.88
1.31	84.79
0.38	68.08
0.53	70.64
0.62	74.44
0.67	75.82
1.25	80.48
1.44	81.79
1.45	87.02
1.51	88.28
0.42	64.93
3.05	93.1
2.72	95.43
0.51	77.36
1.02	80.18
1.11	82.93
0.33	68.24
7.65	115.67
8.41	116.9
8.74	120.68
2.15	89.54
2.79	94.58
0.92	82.78
1.41	84.07
0.26	66.21
0.32	67.8
0.28	63.89
0.36	68.46
0.75	70.93
0.73	70.68
0.44	68.51
0.65	76.26
0.77	77.71
0.89	79.12
0.23	61.32
1.09	81.81
1.15	82.98
1.38	85.69
2.09	89
2.2	91.64
1	80.46
1.18	83.37
1.02	80.79
1.15	82.48
0.7	70.35
0.55	71.69
0.58	74.52
0.66	76.87
0.84	78.08
0.98	82.12
0.59	74.26
0.64	76.77
1.04	80.71
0.52	74.09
0.65	75.44
0.83	78.33
0.81	78.97
1.16	81.39
0.11	55.3
0.19	61.05
0.26	71.97
0.71	76.88
1.1	79.54
0.87	78.57
1.25	86.71
2.05	88.03
1.97	89.27
0.14	53.97
0.23	56.68
0.32	60.31
1.2	83.79
1.4	85.13
1.63	89.04
2.79	93.1
2.78	94.5
3.31	95.72
4.27	100.09
4.36	101.51
5.05	104.1
5.52	107.22
6.33	109.59
1.47	85.41
0.58	72.17
0.75	76.61
0.66	77.62
0.64	78.59
1.03	81.96
1.3	83.38
0.34	64.48
1.25	83.1
0.44	68.43
0.5	69.67
0.55	75.17
0.82	76.51
0.38	64.05
0.72	77.08
1.98	89.1
0.79	80.27
1.01	82.96
1.83	87.17
0.08	57.03
0.06	59.85
1.84	88.17
1.91	89.46
2.22	90.58
0.83	80.29
1.12	81.54
1.08	84.42
2.14	89.78
0.99	80.08
0.17	59.65
0.29	63.43
0.17	64.2
2.62	92.02
3.14	95.7
3.49	98.12
1.24	84.54
1.29	85.65
1.95	88.39
0.67	73.49
0.72	76.1
0.66	77.13
0.84	78.54
0.35	73.6
0.38	75.38
1.09	81.44
1.19	82.69
1.21	85.18
1.67	86.53
2.53	92.71
3.37	96.69
2.4	91.76
0.17	59.1
0.3	61.65
0.42	65.28
2	83.26
1.96	87.05
2	89.8
1.99	90.87
2.19	93.38
0.12	59.41
0.76	71.08
1.27	88.2
2.41	92.03
2.61	94.72
4.4	98.63
0.98	84.39
1.4	86.07
2.58	91.67
0.64	77.46
0.84	78.84
0.94	80.01
0.8	77.28
0.45	73.84
0.63	76.31
1.16	80.66
0.01	58.56
6.03	105.58
4.99	106.97
0.24	60.05
0.23	54.77
0.2	56.28
3.76	98.78
4.12	100.08
1.67	88.24
2.1	89.42
0.32	66.94
0.33	68.22
1.68	86.74
1.79	87.87
1.86	89.15
2.12	90.38
2.33	91.9
1.74	88.66
2.16	89.83
0.39	70.44
0.6	71.71
0.49	69.84
0.45	71.46
1.82	88.5
1.56	86.53
1.77	88.23
1.03	80.74
0.5	71.38
0.49	72.62
0.98	82.85
1.15	84.24
1.95	88.11
0.49	64.53
0.2	57.68
0.26	60.14
0.37	65.57
0.9	80.65
1.26	83.27
0.75	70.48
0.67	73.01
0.5	75.43
0.79	78.04
0.81	79.17
0.99	79.71
0.93	81.26
1.08	82.25
0.57	76.32
0.82	78.99
1.13	81.94
0.31	60.58
0.53	72.83
0.08	55.49
0.08	57.85
0.31	62.01
0.36	60.28
0.31	64.45
1.13	82.04
1.33	84.85
1.02	81.95
1.26	83.3
1.41	85.96
0.66	76.8
0.77	78.08
0.91	81.78
1.48	85.51
0.25	63.31
0.22	64.54
0.28	65.9
0.48	68.18
0.73	72.15
1.4	82.77
1.2	84.09
1.27	85.38
0.14	52.74
0.15	55.1
0.21	58.89
0.16	60.07
0.25	61.71
1.64	87.1
0.48	73.1
0.43	75.27
1.22	81.85
2.49	92.36
0.72	76.98
0.72	78.27
0.96	79.52
1.55	83.95
1.4	85.36
1.51	87.84
0.11	52.53
0.11	55
0.16	57.53
0.59	74.4
0.48	75.78
0.94	78.49
0.68	75.22
0.75	76.28
0.81	79.18
0.12	51.08
0.2	53.24
0.48	61.84
1.01	82.01
1.12	83.55
2.59	92.6
0.25	59.03
0.26	61.52
0.21	57.07
0.18	59.87
0.33	61.46
0.87	79.79
1.12	82.12
1.27	83.67
1.22	84.71
2.25	91.32
0.33	58.2
1.73	87.64
0.26	63.54
0.7	78.04
0.91	79.51
1.08	82.21
0.81	78.68
0.9	81.23
1.38	83.97
3.25	96.69
3.31	98.11
4.38	100.57
4.42	102
5.11	103.17
0.54	77.76
1.23	80.71
0.39	70.25
0.52	72.61
0.55	74.24
0.67	75.59
2.62	93
0.16	51.58
0.13	54.09
0.18	56.45
0.19	58.95
0.09	59.77
0.79	77.39
2.01	89.74
0.27	56.42
0.27	58.14
0.27	60.84
1.79	88.05
0.55	71.33
0.09	51.73
0.15	54.33
1.52	86.14
1.63	87.2
1.78	88.35
0.55	70.11
0.23	57.68
1.51	89.74
2.95	92.44
0.43	65.68
0.39	68.44
0.65	72.35
1.13	82.11
1.25	83.47
1.26	84.76
1.88	88.11
1.88	89.4
1.86	86.94
1.56	88.09
2.22	90.71
2.27	91.78
0.66	74.57
0.74	76.03
0.3	61.77
0.26	67.26
0.38	68.66
1.43	86.59
1.91	88.27
2.58	92.83
2.84	94.14
0.52	74.06
0.52	75.15
0.72	78.77
1.25	82.37
1.15	83.5
0.33	73.61
0.56	75.98
1.19	79.73
0.95	80.32
0.27	65.62
0.28	66.58
1.1	80.88
0.18	58.91
1.1	82.7
0.17	56.85
0.18	58.13
0.26	60.64
0.61	73.83
0.29	63.85
0.13	54.17
0.54	66.97
0.39	73.61
0.08	51.13
0.13	54.93
0.93	83.9
1.21	85.1
1.44	86.38
2.56	90.81
0.37	68.63
2.02	89.69
0.61	73.27
1.16	83.01
0.16	59.35
0.17	56.23
0.2	58.47
0.86	80.07
1.58	86.68
1.77	88.02
0.92	77.47
0.95	78.62
1.11	82.52
1.37	86.07
1.58	87.28
1.21	85.43
1.72	86.71
2.02	88.38
1.78	89.67
0.24	67.63
1.92	89.02
0.62	73.67
0.59	75.04
0.46	64.78
2.01	89.71
2.91	94.17
3.33	96.86
1.69	87.45
0.42	71.64
0.49	73.02
0.88	78.33
1.22	83.66
0.24	53.7
0.2	56.4
0.17	58.91
2.99	91.38
2.73	92.63
2.77	93.74
3.23	97.91
3.51	99.23
1.21	83.9
1.59	86.44
2.93	94.59
0.68	73.8
0.67	77.65
0.11	59.49
0.8	75.44
0.83	76.48
0.93	80.46
1.25	85.43
2.2	90.68
0.18	57.19
0.16	59.43
0.14	61.95
0.1	53.19
0.06	55.64
0.57	72.57
0.55	73.88
0.26	63.8
0.5	70.56
0.55	68.01
4.8	103.1
0.4	63.24
0.54	67.35
0.21	59.09
0.14	59.31
0.23	61.89
3.98	99.53
0.26	62.22
0.41	59.95
0.24	65.19
0.26	56.55
0.27	59.14
0.37	63.43
1.8	87.14
1.7	88.7
0.9	79.95
1.01	81.38
0.26	60.25
0.35	65.24
0.06	45.59
0.07	48.01
0.08	49.22
0.16	54.64
0.65	74.39
0.71	75.67
0.88	79.39
0.97	82.03
0.53	71.92
1	79.6
0.39	62.52
0.53	70.57
0.72	71.68
0.63	74.17
0.78	79.37
0.56	76.03
0.62	77.4
0.72	78.23
0.83	79.28
1.1	80.41
0.96	81.47
0.56	67.32
1	83.15
1.12	84.61
1.76	85.73
1.37	86.66
2.3	90.37
0.15	58.65
0.15	64.11
1.51	83.65
1.45	85.15
1.52	88.29
2.84	94.05
0.53	68.8
0.91	79.68
0.96	81.14
1.05	85.09
2.47	91.46
0.22	54.35
0.15	58.28
0.18	59.37
0.9	78.39
0.9	79.83
1.07	82.53
0.44	63.13
2.14	89.95
2.23	91.44
1.57	87.03
1.83	88.29
0.22	55.1
0.44	63.4
0.75	77.48
0.7	78.82
1.2	82.44
5.62	106.29
5.75	107.4
6.01	108.72
0.55	75.2
0.61	76.35
0.94	77.84
0.24	61.45
0.62	69.2
4.35	102.69
5.59	105.21
0.76	76.33
0.76	77.75
1.07	85.01
1.76	86.3
4.87	103.45
0.47	72.29
0.7	73.69
0.5	72.1
0.89	77.61
0.87	78.83
0.9	80.38
0.87	81.58
1.25	83.75
0.67	79.51
1.16	80.69
0.66	76.5
0.83	77.98
0.81	79.25
0.61	71.56
1.4	84.95
0.49	71.07
0.55	72.39
0.23	66.08
0.32	68.68
0.33	70.09
0.92	74.65
0.15	56.85
0.12	59.17
0.48	65.79
0.82	84.31
1.1	85.56
1.34	86.85
2.58	90.74
2.67	91.85
1.44	84.5
1.61	87.68
2.37	92.19
2.82	93.67
0.34	66.87
0.34	68.31
0.61	70.7
0.6	73.57
0.86	75.52
1.06	79.04
0.83	80.34
0.16	54.16
0.17	52.64
0.14	53.83
0.16	55.39
2.01	89.38
0.49	64.48
0.44	72.71
0.39	74.08
0.33	76.63
0.75	79.35
0.97	81.7
1.51	83.11
0.16	59.03
0.3	60.44
0.23	64.13
0.46	68.06
0.15	56.85
0.23	65.79
0.38	70.61
0.72	74.74
2.41	91.79
0.54	70.7
0.62	73.11
0.7	74.26
0.64	76.92
0.21	65.85
0.39	67.54
0.39	68.87
0.41	71.27
0.67	73.91
1.55	84.31
1.64	87.28
1.9	90.1
0.36	54.08
0.35	57.91
0.17	66.81
2.53	92.57
2.79	93.99
0.78	76.83
0.33	55.78
0.29	58.25
0.46	71.36
0.53	72.71
0.05	51.44
0.04	54.16
0.05	55.34
0.13	57.69
0.36	60.39
1.27	83.37
0.99	84.59
1.21	85.7
2.15	88.39
0.39	71.04
0.49	72.61
0.52	74.02
0.58	75.04
0.76	77.73
1.26	83.63
0.42	66.48
0.72	73.92
0.94	79.19
1.21	82.96
1.3	85.63
0.52	67.83
0.31	60.23
0.39	62.96
0.42	66.93
1.34	85.15
1.62	86.53
0.55	73.35
1.04	78.04
1.03	79.39
1.1	80.78
1.11	82.13
1.41	85.01
1.38	87.37
1.71	88.6
0.94	79.87
0.67	78.32
1.03	81.26
1.28	83.76
0.66	79.15
0.89	80.26
1.37	84.6
1.51	85.67
0.29	59.3
0.29	61.72
1.62	87.13
1.85	88.5
0.42	66.5
2.34	91.51
1.08	80.61
0.17	66.45
0.58	68.97
0.24	57.99
2.12	90.14
0.31	60.2
0.72	76.73
0.16	58.99
0.44	66.23
2.47	93.06
2.99	94.39
3.21	95.66
3.37	97.13
0.33	74.93
0.62	76.28
1.1	77.46
1.4	88.33
2.6	91.17
0.89	84.07
1.72	85.27
1.16	82.53
0.57	68.49
0.49	71.38
2.23	92.46
2.35	93.58
2.91	96.33
3.88	98.92
4.93	100.13
0.49	65.29
0.24	66.71
1.36	87.82
1.41	89.08
2.85	94.61
3.83	95.62
0.09	55.79
0.11	57.14
0.16	58.45
0.12	59.74
0.15	62.32
0.27	65.03
0.51	67.69
0.07	55.24
0.1	56.81
0.19	63.23
0.59	72.12
0.52	72.71
0.46	73.75
0.62	76.55
0.94	78.85
0.92	80.3
1.05	82.62
0.34	65.34
0.4	71.63
0.66	73.49
0.65	76.13
1.58	87.5
1.92	88.51
0.61	77.05
0.93	77.91
0.59	70.98
0.44	72.25
0.68	74.92
0.79	77.52
0.17	57.67
0.16	61.04
1.74	87.74
4.08	100
0.96	76.36
0.95	77.83
1.39	82.96
1.16	85.41
1.68	88.22
0.54	72.49
1.81	88.92
2.45	91.62
1.46	85.28
0.69	70.77
0.74	72.07
0.58	73.5
0.59	76.05
0.76	78.76
0.92	81.06
1	84.29
1.7	85.85
0.78	77.84
0.25	65.74
0.96	79.6
1.06	82.28
0.52	74.04
1.44	85.95
1.46	87.28
2.22	89.88
0.22	62.32
0.13	57.06
2.11	90.04
1.13	82.65
0.87	79.33
1.05	80.61
1.12	83.21
1.42	86.04
0.56	77.33
1.02	78.74
1.04	81.36
1.01	82.69
2.35	91.6
0.56	73.38
0.42	65.58
0.07	50.81
0.02	52.51
0.03	57.49
0.13	59.85
0.22	62.76
0.26	64.08
0.24	66.56
0.39	68.39
0.48	69.79
0.41	71.24
0.57	72.5
0.64	75.19
0.74	77.72
1	78.8
0.72	80.08
1.04	81.38
0.68	75.02
0.67	76.34
0.39	61.09
0.15	64.11
0.18	65.64
0.34	68.19
0.71	73.31
0.13	55.13
0.39	69.79
0.46	71.29
0.6	72.68
0.69	76.32
0.35	70.34
0.54	74.24
0.98	77.08
0.45	63.53
0.18	54.79
0.18	59.43
0.32	61.87
1.9	86.86
1.78	88.12
2.19	92.04
0.84	78.32
0.85	79.89
0.98	81.02
0.41	72.47
1.16	82.56
0.79	79.58
0.86	80.88
1.34	83.39
0.75	75.67
0.89	77.08
0.77	78.39
0.9	81.07
1.03	82.09
1.26	80.99
0.9	82.38
2.19	88.18
1.61	89.45
0.52	72.97
0.68	74.24
1	80.21
1.1	82.83
1.27	84.07
0.99	82.29
1.91	88.75
0.85	79.58
1.31	81.02
0.89	83.37
1.32	84.57
0.32	67.89
0.42	71.09
0.57	75.04
0.69	77.47
1	79.96
1	81.1
1.18	82.34
1.46	84.97
1.48	87.51
1.39	82.49
1.33	84.88
1.54	87.76
0.21	54.02
0.15	55.11
0.5	58.06
0.16	58.4
0.24	59.84
0.16	61.16
0.22	62.84
0.08	52.45
0.14	55.04
0.19	56.07
0.44	60.04
0.31	63.01
0.52	73.21
0.92	78.22
1.02	83.14
1.72	87.01
0.29	64.93
0.32	66.23
1.7	87.56
1.63	89.1
2.51	90.3
2.49	93
0.16	57.38
0.35	67.71
0.32	68.9
0.28	69.84
0.9	73.01
0.39	71.52
0.65	72.86
0.5	74.58
0.5	75.71
0.95	78.61
1.25	83.64
0.47	76.62
0.62	79.06
0.93	81.95
1.73	85.88
0.43	69.21
0.49	70.49
0.61	74.05
0.75	76.57
0.87	79.25
0.3	63.6
0.43	68.95
0.8	78.65
0.69	80.03
1.17	81.2
0.27	62.08
0.72	77.57
0.89	81.3
1.43	84.2
1.71	88
0.32	58.39
0.23	64.36
0.3	67.27
2.06	89.84
1.6	85.85
1.54	87.25
2.02	89.86
1.21	83.29
1.32	80.63
1.29	82.05
1.61	84.81
1.5	86.09
1.65	88.63
2.41	93.68
0.53	68.3
0.45	71.45
0.31	50.7
0.2	60.17
0.15	62.32
1.02	80.88
3.09	95.33
0.76	77.93
0.79	79.27
0.99	80.48
1.09	83.2
0.19	61.23
0.45	65.29
2.03	89.58
0.31	58.11
0.31	60.19
0.12	46.85
0.18	52.14
0.24	54.72
2.59	93.88
3.35	95.17
3.53	98.15
0.06	60.49
1.13	82.69
1.27	84.15
1.6	86.66
1.96	89.13
0.26	68.28
0.13	63.02
1.65	87.42
1.88	88.81
1.69	88.15
2.25	91
2.79	93.74
0.43	67.34
0.51	71.11
0.59	73.77
0.65	76.27
0.85	78.97
0.92	80.47
0.22	61.8
0.19	63.76
0.46	72.26
0.63	73.73
3.61	97.83
0.2	60.22
0.17	61.57
0.24	62.74
0.33	64.2
0.34	58.68
1.24	83.49
0.67	82.66
0.82	83.73
2.32	90.05
2.43	91.41
3.13	95.38
0.28	65.15
0.3	66.25
0.55	67.58
0.44	70.09
0.5	72.59
0.6	74.91
0.23	60.89
0.25	62.1
0.27	64.89
0.99	80.76
1.36	82.12
0.98	83.67
0.93	80.22
1.01	81.6
0.91	80.38
0.98	81.72
1.29	84.31
2.87	95.22
3.72	98.25
4.33	100.64
2.76	93.73
3.04	95.14
0.34	67.5
0.39	68.02
0.6	71.85
0.78	78.36
0.39	68.32
0.88	73.59
1.26	82.16
1.03	83.52
1.31	84.54
2.64	93.28
2.95	94.59
2.91	94.43
0.38	74.89
0.54	78.87
0.68	79.92
1.37	82.43
1.38	83.92
0.11	51.15
0.78	76.97
0.63	73.4
0.26	65.37
0.42	69.32
0.57	75.82
0.67	77.13
0.95	79.58
0.16	51.32
0.18	52.89
0.22	61.73
0.27	62.23
0.42	66.11
1.33	83.63
1.49	84.98
1.51	87.72
2.06	90.09
0.31	61.68
0.3	65.72
0.15	58.01
0.26	59.03
0.32	61.03
0.05	49.27
0.47	74.49
0.6	76.09
0.53	77.21
0.8	81.31
1.14	83.79
1.88	86.75
0.98	79.47
0.38	66.37
0.44	67.56
0.65	73.23
0.77	79.55
1.46	85.56
1.65	87.3
2.12	90.21
0.42	67.09
0.37	74.55
0.95	79.06
0.84	75.68
0.24	54.47
0.25	56.89
0.27	61.73
0.18	52.35
1.3	83.86
1.46	85.09
1.8	88.97
0.3	63.99
0.44	72.04
0.83	77.11
1.1	82.33
0.11	50.48
0.08	52.81
0.11	54.95
0.18	58.3
0.43	68.52
0.14	48.13
0.14	51.5
0.12	52.64
0.29	56.69
0.24	50.71
0.24	53.28
0.15	55.95
0.19	57.29
0.35	60.09
0.31	55.01
0.43	70.02
0.51	72.74
0.65	74.14
1.46	85.72
0.29	64.87
1.13	81.9
0.22	65.05
0.33	66.51
0.44	70.58
0.08	61.22
0.89	76.76
0.96	78
1.17	83.25
1.17	84.59
0.49	74.87
0.77	79.88
1.11	82.27
1.12	83.52
1.5	84.83
0.39	67
0.39	68.16
0.53	70.54
0.49	73.22
0.93	80.41
1.08	81.77
1.15	83.02
1.51	85.68
1.83	88.3
2.16	91.41
0.17	58.11
0.16	60.44
0.37	64.37
0.49	66.93
0.51	71.08
0.28	70.43
0.74	74.32
0.4	60.04
0.53	63.82
1.1	82.07
0.21	61.64
0.16	62.77
0.23	65.49
0.44	68.19
0.41	68.97
0.24	48.68
2.13	90.15
0.72	77.43
1.04	79.87
0.22	61.46
1.89	83.34
1.58	84.63
1.62	87.21
1.65	88.37
1.79	89.56
1.92	90.96
0.24	56.68
0.16	59.29
0.5	61.78
0.54	72.39
0.6	73.54
0.81	76.34
0.79	78.77
0.91	82.49
1.44	85.34
2.53	92.37
0.14	54.96
0.18	57.37
0.39	60.16
0.97	80.96
0.26	66.82
0.37	69
0.83	71.77
0.66	75.78
0.18	50.79
0.2	53.96
0.16	50.97
0.66	63.7
0.35	57
0.19	61.89
0.3	64.63
0.41	67.26
6.92	112.1
7.48	114.64
1.76	87.91
1.94	89.27
0.53	72.79
0.52	75.53
1.05	80.57
0.82	85.55
2.37	88.95
0.1	46.12
0.07	50.14
0.15	53.22
0.16	54.44
0.68	74.28
0.58	75.68
1.62	83.31
1.33	84.67
1.63	87.25
1.88	89.45
2.02	90.79
1.49	87.25
1.96	88.58
0.18	58.41
0.09	59.44
0.12	62.03
0.44	62.94
0.39	65.55
0.51	67.98
2.48	92.78
2.58	94.09
3.6	96.54
0.15	54.27
0.14	52.59
0.75	76.39
0.14	52.32
0.18	55.23
0.05	51.91
0.07	54.59
0.09	57.34
0.49	72.67
0.57	73.85
0.79	75.36
0.47	65.51
0.47	66.71
0.55	72.1
0.68	77.27
0.26	64.36
0.27	66.46
0.4	67.46
0.44	68.6
0.56	69.63
0.19	61.4
1.65	87
0.15	53.25
0.16	57.54
0.31	68.92
0.42	69.94
0.51	72.71
0.7	74.12
0.64	76.52
0.81	79.18
0.11	47.42
0.15	53.29
0.13	54.69
0.19	56.24
0.2	57.6
2.07	89.46
2.08	90.67
1.79	88.66
1.9	90.12
2.7	92.48
0.47	69.52
0.69	70.79
0.79	73.57
0.61	76.58
0.76	80.88
0.29	72.38
0.38	74.75
0.58	77.71
0.74	80.46
1.63	84.5
1.69	77.97
0.86	79.17
1.34	81.3
1.59	82.38
1.34	83.43
1.28	84.96
1.12	86.34
1.26	88.66
1.66	80.96
1.54	82.36
1.6	83.55
1.72	86.21
1.92	88.85
1.63	92.74
0.99	80.06
1.97	85.94
1.37	88.51
0.09	56.99
0.3	63.69
0.33	68.15
0.26	59.31
0.3	60.76
0.72	69.86
0.75	76.51
0.44	79.01
1.18	81.49
1	81.24
1.18	82.75
0.09	51.64
0.16	62.37
0.17	56.04
0.18	61.56
0.22	64.75
0.36	66.19
0.32	63.42
1.33	80.33
0.9	81.31
1.38	86.57
0.57	71.97
2.29	89.68
2.45	93.38
0.66	71.4
0.37	67.28
0.18	63.18
0.28	65.8
4.95	105.4
5.61	106.69
6.23	107.9
0.4	64.93
0.14	48.34
0.25	54.33
0.41	69.11
0.59	77.31
0.85	78.19
1.25	82.06
1.11	83.31
1.28	86.13
1.43	88.27
2.31	89.71
2.49	91.96
0.65	71.61
0.64	74.55
0.35	69
0.53	70.53
1.45	86.72
1.66	87.89
2.16	89.41
0.14	47.08
0.13	49.76
0.51	71.64
0.49	74.17
0.68	76.62
1.03	79.54
0.15	49.54
0.51	75.37
0.81	76.54
0.91	79.17
0.11	47.17
0.13	49.64
0.1	50.9
0.19	55.08
0.14	49.86
0.13	52.2
0.12	50.47
0.05	53.08
0.14	56.84
1.34	79.79
0.73	82.23
0.5	68.97
0.34	70.29
0.45	71.58
0.94	78.46
0.14	51.52
0.15	53.9
0.38	60.31
1.97	88.67
2.14	91.54
2.8	93.65
0.1	55.21
0.08	57.7
0.25	58.81
0.31	59.95
0.21	65.38
0.29	67.92
0.49	69.04
0.61	74.31
1.31	83.91
1.38	85.42
0.52	74.88
0.41	76.08
0.68	79.03
1.07	81.57
1.73	86.68
0.29	55.94
0.26	62.51
0.96	80.33
1.19	81.38
0.95	82.49
0.34	56.27
1.74	88.7
2.17	90.04
1.22	82.66
1.32	84.98
2.06	87.25
2.24	92.66
0.06	50.33
0.05	51.62
0.03	52.84
0.84	76.69
0.82	78.08
0.29	55.89
1.39	83.94
1.47	86.55
0.61	74.65
0.29	71.04
0.39	72.42
0.46	73.76
0.68	76.5
0.73	80.3
1.45	82.9
1.42	85.71
1.86	88.39
0.08	47.38
0.28	65.07
0.14	58.17
0.18	60.74
0.9	80.46
1.09	81.91
1.11	82.97
0.76	80.76
0.71	81.86
0.89	82.99
1.83	84.31
0.29	50.23
0.41	76.04
0.73	79.32
1.53	84.56
1.69	88.19
2.35	91.75
2.6	93.04
2.93	94.23
2.24	90.79
1.18	84.1
1.71	87.13
1.44	85.15
0.93	80.64
1.17	82.03
1.53	84.65
1.5	87.41
1.75	88.68
2.5	92.52
0.18	62.95
0.27	65.75
0.57	73.43
0.59	75.16
1.85	88.53
1.66	87.34
3.07	95.24
0.37	62.71
0.35	65.17
0.4	58.17
0.55	60.74
0.69	74.16
0.52	75.48
0.76	78.22
1.14	82.23
0.48	66.49
0.52	67.71
0.53	70.34
0.5	76.82
2.82	93.91
2.93	94.51
0.15	62.61
0.16	65.17
0.21	61.9
0.41	65.88
1.3	80.89
0.97	83.82
0.86	79.62
1.18	82.15
1.19	82.44
0.22	49.66
4.87	103.51
0.65	72.09
0.78	78.08
0.97	80.16
0.55	75.38
0.71	76.51
0.9	80.15
1.08	81.55
1.24	84.04
0.36	64.62
0.35	66.73
0.39	67.72
1.11	80.77
0.87	78.23
0.38	67.36
0.39	68.49
0.42	69.73
0.48	56.73
0.26	62.42
0.1	45.94
0.1	48.65
1.36	82.04
1	83.9
0.63	79.49
0.61	80.71
1.12	81.95
1.65	84.65
1.34	84.63
0.05	57.61
0.57	72.64
1.28	83.64
0.18	64.53
0.34	66.64
0.32	62.34
0.27	63.2
0.36	66.91
0.26	65.43
0.35	66.37
0.49	68.95
1.14	82.84
3.34	96.62
0.27	58.57
0.16	60.32
0.22	64.51
0.53	75.24
0.58	76.52
0.99	80.38
1.21	83.05
1.76	88.21
4.36	101.18
0.1	43.29
0.12	45.8
4.25	98.47
[truncated: 3,262 more rows]

## Sheet: Figure 1g
fa	age
0.64	89.28
0.63	90.46
0.62	92.02
0.62	94.56
0.61	95.85
0.64	97.03
0.58	87.27
0.57	88.81
0.57	86.8
0.56	88.1
0.55	87.44
0.57	87.91
0.45	90.79
0.58	88.55
0.57	92.95
0.57	94.22
0.55	97.1
0.6	90.12
0.61	92.75
0.62	83.32
0.6	84.64
0.61	87.21
0.6	89.74
0.59	90.98
0.59	92.83
0.6	84.38
0.59	86.89
0.57	88.18
0.59	89.73
0.58	91.04
0.6	93.61
0.6	83.67
0.61	83.58
0.61	84.91
0.61	82.85
0.58	83.83
0.56	87.55
0.56	89.96
0.59	84.11
0.56	88.42
0.6	82.34
0.65	86.96
0.62	89.5
0.56	80.83
0.56	84.72
0.53	86.21
0.52	87.39
0.51	88.64
0.59	81.78
0.59	83.21
0.57	87.49
0.61	82.43
0.62	88.72
0.64	88.58
0.63	80.85
0.63	83.85
0.46	89.47
0.61	80.27
0.61	83.12
0.61	85.66
0.67	80.3
0.64	81.51
0.64	84.13
0.63	86.46
0.59	94.14
0.59	95.33
0.58	82.05
0.63	78.41
0.61	82.18
0.6	84.55
0.6	79.84
0.59	82.48
0.63	79.88
0.66	85.41
0.65	90.17
0.63	83.57
0.62	86.22
0.61	81.85
0.56	79.33
0.61	80.57
0.63	81.98
0.61	87.93
0.55	78.28
0.55	83.67
0.59	78.5
0.59	79.78
0.57	82.46
0.56	84.98
0.66	78.75
0.64	84.12
0.63	85.33
0.58	77.41
0.57	78.65
0.56	80.08
0.55	82.87
0.61	77.97
0.62	77.14
0.61	79.51
0.61	82.16
0.63	76.32
0.65	80.21
0.63	76.58
0.63	79.16
0.63	81.52
0.6	88.71
0.62	89.9
0.62	76.09
0.6	77.32
0.58	86.06
0.58	88.95
0.63	82.14
0.61	82.01
0.65	76.48
0.64	77.92
0.62	81.8
0.62	75.43
0.59	76.8
0.6	83.42
0.62	75.87
0.6	78.52
0.59	81.22
0.58	82.63
0.63	77.36
0.62	78.71
0.63	81.42
0.59	76.82
0.57	79.35
0.56	81.83
0.58	88.28
0.6	79.2
0.58	80.08
0.58	81.85
0.59	84.17
0.61	75.29
0.61	79.11
0.61	82.91
0.64	78.84
0.64	80.22
0.63	82.67
0.61	86.45
0.64	76.39
0.64	79.09
0.6	74.48
0.6	75.72
0.6	77.18
0.6	77.04
0.56	80.31
0.61	74.82
0.61	77.31
0.59	79.95
0.6	84.05
0.62	73.28
0.62	74.14
0.59	76.8
0.61	79.27
0.64	92.97
0.63	98.26
0.64	79.02
0.62	83.15
0.63	84.39
0.62	88.41
0.62	89.61
0.61	73.11
0.63	72.97
0.61	76.82
0.58	80.56
0.63	72.8
0.63	78.33
0.59	73.15
0.59	74.36
0.61	72.61
0.58	73.73
0.62	72.82
0.64	74.03
0.62	75.47
0.63	78.39
0.61	79.02
0.57	93.08
0.58	72.8
0.61	78.16
0.6	79.47
0.63	74.48
0.62	72.58
0.63	77.72
0.63	81.71
0.63	89.72
0.65	91.25
0.61	77.58
0.58	80.34
0.61	92.42
0.64	71.92
0.62	77.85
0.59	82.68
0.57	84.04
0.62	72.57
0.59	75.89
0.58	81.6
0.56	84.24
0.55	77.97
0.54	79.19
0.65	71.18
0.61	73.95
0.61	75.26
0.63	92.47
0.64	93.66
0.63	97.91
0.59	75.61
0.59	76.93
0.59	80.64
0.57	78.16
0.63	71.68
0.61	74.32
0.64	74.63
0.64	79.61
0.6	85.33
0.61	86.5
0.6	89.17
0.61	85.98
0.62	72.86
0.62	75.56
0.54	71.84
0.62	76.88
0.61	76.45
0.61	77.66
0.61	80.32
0.59	87.33
0.65	75.84
0.64	80.46
0.56	76.25
0.55	77.62
0.64	85.99
0.64	88.59
0.55	78.58
0.55	79.98
0.57	82.45
0.58	76.79
0.62	72.31
0.61	73.35
0.6	74.31
0.57	76.82
0.65	78.07
0.64	72.38
0.64	74.92
0.64	78.91
0.59	88.38
0.64	81.51
0.63	86.66
0.64	75.26
0.63	76.59
0.62	77.61
0.63	85.43
0.63	86.4
0.54	80.07
0.54	82.7
0.64	70.64
0.63	71.8
0.63	74.25
0.63	78.3
0.61	88.47
0.6	92.28
0.64	71.41
0.63	74.01
0.63	75.32
0.64	81.83
0.66	69.86
0.65	72.34
0.62	69.91
0.65	69.41
0.65	71.68
0.61	72.55
0.62	85.45
0.61	87.72
0.62	86.76
0.62	71.72
0.62	86.06
0.61	82.52
0.62	70.58
0.61	73
0.64	70.62
0.61	69.65
0.55	86.07
0.54	89.01
0.62	85.14
0.61	90.42
0.61	91.65
0.67	69.02
0.67	71.47
0.58	82.81
0.58	84.15
0.6	68.97
0.6	71.32
0.59	72.5
0.58	68.74
0.58	84.97
0.58	86.19
0.56	88.98
0.54	91.67
0.64	84.81
0.59	82.23
0.61	84.39
0.6	81.22
0.59	83.3
0.59	85.82
0.57	88.36
0.6	87.89
0.58	89.37
0.61	75.25
0.63	77.44
0.56	79.26
0.54	80.56
0.54	84.61
0.6	76.93
0.59	78.34
0.53	83.72
0.62	68.11
0.62	76.25
0.64	69.62
0.58	70.93
0.58	72.2
0.68	74.9
0.6	84.41
0.55	89.94
0.52	93.8
0.63	68.48
0.63	70.9
0.62	86.08
0.63	81.67
0.62	82.98
0.61	86.9
0.61	88.15
0.65	68.45
0.66	71.05
0.6	90.56
0.65	69.83
0.64	72.33
0.64	77.75
0.6	84.32
0.61	85.49
0.59	89.45
0.61	88.82
0.61	69.58
0.59	73.36
0.67	75.02
0.64	76.24
0.63	79.03
0.65	84.39
0.6	68.28
0.6	70.82
0.6	75.24
0.58	73.38
0.57	76.21
0.61	83.08
0.55	89.77
0.55	92.32
0.62	70.02
0.64	68.94
0.6	89.27
0.58	83.74
0.59	85.01
0.59	86.23
0.63	66.88
0.62	70.57
0.63	74.79
0.61	77.09
0.61	78.27
0.63	67.65
0.63	70.14
0.63	74.99
0.6	74.05
0.62	72.32
0.59	76.09
0.58	78.47
0.6	72.99
0.59	75.74
0.64	66.61
0.61	69.42
0.63	80.98
0.62	82.16
0.61	83.38
0.64	68.28
0.57	78.35
0.54	81.02
0.57	83.49
0.56	68.64
0.58	69.85
0.58	72.08
0.58	76.17
0.62	66.93
0.61	69.43
0.6	74.72
0.59	88.69
0.58	93.85
0.58	95.08
0.65	72.94
0.62	66.3
0.62	68.69
0.53	88.73
0.59	91.54
0.57	94.24
0.59	84.73
0.59	88.56
0.59	85.26
0.6	90.13
0.59	90.43
0.61	84.53
0.65	67.59
0.65	65.37
0.62	84.29
0.64	85.69
0.63	65.28
0.58	82.65
0.58	85.45
0.61	88.04
0.65	80.05
0.64	82.94
0.62	65.92
0.62	67.58
0.62	76.01
0.62	78.73
0.6	81.19
0.61	82.42
0.62	86.39
0.59	65.85
0.59	68.29
0.63	89.05
0.62	91.98
0.63	65.8
0.63	68.19
0.61	65.93
0.64	67.15
0.6	84.21
0.66	65.64
0.66	68.2
0.62	89.02
0.62	80.99
0.62	85.19
0.61	86.42
0.6	87.68
0.57	79.6
0.57	82.29
0.54	85.23
0.63	67.95
0.62	68.93
0.59	72.3
0.63	67.85
0.6	68.28
0.65	72.76
0.62	78.21
0.61	79.46
0.66	72.93
0.6	72.21
0.64	66.36
0.63	69.07
0.62	80.96
0.57	85.42
0.64	74.65
0.62	72.61
0.63	73.88
0.62	76.81
0.62	81.96
0.59	73.23
0.63	66.91
0.62	74.02
0.59	65.27
0.55	68.76
0.57	82.09
0.57	84.78
0.61	64.89
0.62	67.36
0.57	82.01
0.57	80.77
0.55	86.69
0.57	88.04
0.61	75.83
0.63	77.22
0.6	83.53
0.64	64.95
0.65	67.34
0.61	88.34
0.61	92.15
0.6	94.66
0.6	95.92
0.61	98.45
0.62	67.24
0.64	64.7
0.59	84.23
0.56	88
0.57	90.59
0.54	94.67
0.61	88.36
0.56	93.89
0.6	91.04
0.6	92.25
0.65	67.36
0.65	69.99
0.64	71.35
0.53	83.41
0.54	84.74
0.65	69.48
0.66	64.51
0.67	65.93
0.54	86.83
0.63	83.33
0.62	84.58
0.62	64.38
0.62	65.6
0.62	66.78
0.61	67.98
0.62	69.65
0.61	75.82
0.59	77.01
0.58	68.61
0.62	74.19
0.6	78.72
0.56	87.41
0.59	91
0.59	77.62
0.61	78.81
0.58	82.73
0.67	66.03
0.68	75.44
0.66	78.03
0.62	77.89
0.61	80.56
0.64	65.57
0.63	67.97
0.64	73.12
0.62	82.95
0.62	84.11
0.61	81.05
0.6	83.88
0.67	71
0.61	79.06
0.61	64.08
0.63	66.5
0.64	70.74
0.65	66.47
0.65	70.7
0.62	63.77
0.62	66.41
0.61	82.63
0.59	83.92
0.59	86.44
0.59	83.63
0.6	84.86
0.58	88.52
0.6	92.31
0.64	63.2
0.63	64.38
0.63	65.65
0.63	68.01
0.66	77.4
0.66	78.75
0.62	62.54
0.63	64.92
0.58	68.67
0.61	92.9
0.6	67.95
0.6	70.27
0.56	85.13
0.63	85.98
0.64	87.22
0.63	85.65
0.63	88.14
0.64	62.86
0.64	65.26
0.64	67.82
0.62	81.37
0.62	82.67
0.62	85.27
0.62	80.05
0.64	62.01
0.64	64.29
0.64	70.83
0.65	61.98
0.59	75.25
0.59	76.62
0.58	85.78
0.64	63.14
0.63	65.56
0.64	62.15
0.64	64.97
0.63	66.48
0.63	88.55
0.61	89.96
0.62	91.17
0.61	97.71
0.66	64.47
0.63	89.15
0.55	74.34
0.56	75.78
0.56	78.65
0.62	65.72
0.6	87.7
0.61	90.2
0.59	91.55
0.59	92.78
0.61	70.17
0.59	79.24
0.58	80.67
0.59	82
0.63	63.87
0.64	66.23
0.62	65.01
0.61	83.13
0.55	89.82
0.66	62.46
0.65	63.59
0.65	66.26
0.58	78.22
0.63	63.23
0.64	65.86
0.62	86.33
0.6	87.42
0.64	61.38
0.56	81.92
0.55	84.49
0.63	61.83
0.63	64.68
0.62	77.83
0.64	79.08
0.61	83.23
0.52	78.04
0.5	80.68
0.49	81.75
0.64	78.92
0.62	63.18
0.61	81.99
0.59	69.2
0.65	76.35
0.64	77.7
0.63	84.62
0.61	88.07
0.59	91.74
0.64	69.85
0.62	72.2
0.63	76.05
0.63	79.65
0.63	64.08
0.63	65.32
0.61	85.28
0.67	64.18
0.59	86.53
0.66	64.15
0.64	73.35
0.64	74.53
0.61	75.81
0.61	80.19
0.63	72.72
0.61	82.54
0.63	62.96
0.64	61.06
0.64	63.44
0.56	76.45
0.54	82.89
0.63	82.06
0.62	85.85
0.6	89.44
0.57	88.08
0.6	90.94
0.6	77.77
0.61	86.8
0.62	62.6
0.54	86.82
0.6	77.41
0.6	80.28
0.6	86.91
0.65	76.24
0.64	81.54
0.66	60.92
0.67	63.6
0.65	66.18
0.6	83.19
0.63	84.41
0.62	88.4
0.62	89.71
0.62	80.05
0.61	82.7
0.61	82.66
0.62	86.47
0.6	81.56
0.58	85.4
0.58	82.38
0.62	69.62
0.62	72.04
0.61	74.54
0.65	60.75
0.63	63.19
0.59	78.15
0.6	64.47
0.61	68.59
0.64	68.69
0.59	83.75
0.65	63.12
0.62	67.19
0.62	61.24
0.62	70.01
0.62	72.52
0.58	87.45
0.65	61.88
0.62	77.05
0.65	60.7
0.64	63.21
0.65	67.63
0.58	88.59
0.58	82.89
0.55	84.19
0.63	61.47
0.65	59.86
0.67	62.33
0.67	63.64
0.62	82.21
0.59	83.49
0.62	87.19
0.62	89.67
0.63	62.7
0.63	69.28
0.63	70.42
0.63	72.79
0.62	78
0.59	69.39
0.59	70.45
0.58	71.58
0.59	72.63
0.63	84.99
0.61	86.15
0.61	81.22
0.61	66.97
0.6	84.27
0.58	87.39
0.61	71.81
0.57	80.67
0.53	84.64
0.65	59.09
0.6	62.53
0.6	63.77
0.63	77.18
0.63	79.84
0.62	60.3
0.58	88.04
0.66	59.09
0.64	67.46
0.62	78.61
0.6	82.34
0.61	84.01
0.59	85.29
0.62	78.85
0.63	81.53
0.61	62.17
0.64	64.82
0.6	76.7
0.58	79.32
0.61	79.78
0.59	89.64
0.57	80.84
0.64	79.33
0.61	74.38
0.6	79.83
0.61	81.09
0.58	83.91
0.59	83.25
0.59	80.95
0.6	82.28
0.61	86.28
0.62	87.64
0.64	74.13
0.59	73.58
0.61	74.82
0.6	61.5
0.61	64.03
0.6	65.33
0.63	58.46
0.62	60.94
0.66	81.91
0.64	83.15
0.62	87.04
0.62	88.05
0.58	76.35
0.59	79.53
0.58	80.49
0.57	81.81
0.64	74.33
0.64	75.77
0.63	78.24
0.63	80.95
0.6	58.3
0.64	74.77
0.64	76.12
0.66	59.76
0.66	72.03
0.71	73.22
0.65	74.73
0.61	78.68
0.61	59.67
0.6	74.1
0.59	75.33
0.58	78
0.56	80.64
0.56	84.51
0.62	76.13
0.63	79.85
0.63	83.7
0.64	60.29
0.6	72.59
0.61	77.48
0.61	82.58
0.61	64.8
0.6	67.2
0.61	68.42
0.6	74.45
0.6	75.69
0.58	78.27
0.61	85.72
0.59	88.71
0.69	59.79
0.68	63.68
0.59	93.28
0.59	77.25
0.66	58.2
0.65	60.65
0.62	85.44
0.64	63.32
0.62	65.88
0.63	67.16
0.6	82.44
0.61	83.62
0.6	86.1
0.6	74.94
0.6	76.2
0.59	77.41
0.59	79.96
0.59	63.41
0.65	73.84
0.62	79.07
0.63	59.3
0.63	61.79
0.62	76.15
0.63	77.68
0.61	80.11
0.61	81.48
0.59	82.93
0.58	85.63
0.61	81.16
0.6	72.65
0.58	75.43
0.59	77.99
0.63	73.3
0.62	74.51
0.69	76.8
0.67	79.37
0.62	86.72
0.66	79.26
0.6	90.65
0.6	61.24
0.65	73.15
0.61	57.97
0.59	83.75
0.65	67.73
0.66	72.08
0.57	62.91
0.56	66.92
0.62	76.74
0.61	77.96
0.61	78.87
0.56	80.3
0.59	80.28
0.59	74.13
0.6	72.37
0.59	73.61
0.6	76.33
0.58	78.8
0.65	76.56
0.63	77.92
0.59	81.12
0.59	82.38
0.59	87.67
0.62	78.4
0.61	79.64
0.62	81.06
0.61	83.61
0.6	88.99
0.62	76.4
0.64	77.85
0.66	84.48
0.57	79.25
0.57	81.92
0.57	84.33
0.57	85.62
0.54	73.9
0.55	75.59
0.54	78.5
0.58	87.65
0.65	72.27
0.64	73.49
0.64	76.35
0.63	78.93
0.64	65.12
0.62	68.62
0.57	89.28
0.64	72.01
0.64	73.42
0.65	78.45
0.61	77.94
0.61	74.04
0.61	76.75
0.64	77.73
0.63	77.64
0.62	81.69
0.63	84.25
0.61	86.23
0.64	79.12
0.6	86.55
0.6	87.18
0.59	89.82
0.64	76.42
0.62	58.8
0.58	84.77
0.59	76.48
0.58	79.16
0.57	81.8
0.56	75.95
0.54	78.61
0.54	79.89
0.66	75.02
0.63	80.25
0.62	85.12
0.61	80.21
0.61	81.58
0.59	84.08
0.62	73.9
0.62	75.18
0.59	77.64
0.59	80.38
0.6	82.82
0.64	85.42
0.63	86.65
0.57	72.93
0.65	65.1
0.61	72.4
0.62	73.87
0.62	76.48
0.67	67.93
0.61	81.59
0.63	82.89
0.62	88.89
0.64	56.53
0.62	63.4
0.63	61.02
0.59	55.07
0.58	59.78
0.57	62.25
0.64	83.12
0.62	87.02
0.6	79.78
0.6	81.02
0.6	76.27
0.6	77.65
0.6	80.13
0.64	71.78
0.62	73.19
0.62	74.43
0.62	76.98
0.61	78.2
0.62	78.95
0.58	77.95
0.63	77.96
0.66	71.34
0.62	73.95
0.62	75.2
0.6	81.97
0.58	88.24
0.61	83.14
0.62	84.52
0.6	86.89
0.61	88.16
0.63	80.16
0.62	72.43
0.59	76.43
0.57	77.3
0.57	78.55
0.57	81.1
0.54	83.56
0.59	73.06
0.58	75.6
0.57	78.34
0.67	58.71
0.67	62.97
0.62	57.67
0.62	59.02
0.63	82.02
0.63	56.42
0.64	58.95
0.63	60.2
0.61	61.95
0.59	66.96
0.63	87.15
0.59	71.15
0.6	72.38
0.62	80.35
0.62	81.57
0.63	84.32
0.63	60.28
0.6	77.78
0.66	78.12
0.65	79.35
0.65	82.22
0.63	87.21
0.58	71.86
0.59	74.45
0.57	77.22
0.62	74.53
0.62	77.53
0.63	73.01
0.63	75.66
0.62	66.23
0.6	85.44
0.61	86.68
0.66	75.59
0.66	80.81
0.65	84.52
0.64	87.3
0.67	91.26
0.59	76.12
0.57	78.89
0.59	85
0.61	84.54
0.61	87.13
0.6	81.06
0.56	81.36
0.57	83.95
0.57	85.28
0.57	87.78
0.64	81.1
0.69	56.43
0.62	68.63
0.61	71.02
0.64	87.75
0.59	86.13
0.58	86.72
0.59	87.96
0.58	90.72
0.64	66.13
0.66	63.98
0.67	66.16
0.69	55.17
0.61	83.69
0.61	84.99
0.6	87.82
0.62	70.88
0.62	65.94
0.63	67.25
0.59	77.43
0.58	79.37
0.62	73.95
0.59	88.42
0.58	89.71
0.6	80.06
0.57	82.93
0.57	85.51
0.64	78.81
0.63	82.47
0.62	85.05
0.6	88.38
0.61	76.54
0.62	78.25
0.64	87.11
0.57	83.66
0.65	87.31
0.64	88.55
0.63	89.94
0.64	56.43
0.59	80.99
0.62	81.82
0.6	88.04
0.6	89.28
0.65	81.06
0.64	82.32
0.64	84.76
0.63	87.21
0.62	72.3
0.61	73.58
0.61	76.39
0.64	80.37
0.64	81.84
0.57	82.83
0.56	85.65
0.56	88.16
0.57	85.05
0.57	87.69
0.59	83.51
0.6	76.48
0.62	75.3
0.66	53.31
0.64	58.74
0.59	77.77
0.58	78.98
0.6	90.32
0.59	79.89
0.62	71.1
0.61	74.97
0.61	76.24
0.59	78.67
0.63	54.91
0.59	73.73
0.58	69.94
0.61	79.17
0.53	83.14
0.52	84.45
0.53	87.02
0.64	55.91
0.64	57.45
0.65	71.26
0.65	67.01
0.62	70.77
0.58	79.47
0.58	82.09
0.59	84.62
0.65	72.19
0.63	76.15
0.7	66.89
0.62	75.01
0.63	76.27
0.61	80.25
0.59	72.31
0.63	78.65
0.61	84.24
0.6	71.82
0.6	73.47
0.61	87.45
0.58	86.05
0.66	74.9
0.63	53.93
0.63	56.31
0.62	63.04
0.66	54.75
0.63	80.6
0.65	84.37
0.65	72.64
0.64	72.17
0.62	77.27
0.62	82.24
0.63	53.76
0.61	56.07
0.59	58.42
0.64	77.88
0.67	52.33
0.67	55.83
0.65	57.06
0.65	61.09
0.65	52.52
0.65	55.16
0.63	57.75
0.64	55.18
0.62	72.18
0.61	75
0.61	76.28
0.56	81.05
0.64	75.93
0.6	73.81
0.61	77.02
0.65	75.76
0.64	81.02
0.64	82.33
0.65	76.73
0.6	81.79
0.63	77.43
0.63	78.59
0.62	81.02
0.61	83.48
0.63	79.17
0.62	80.43
0.61	83.05
0.61	85.51
0.63	88.75
0.65	69.75
0.67	72.15
0.63	80.78
0.59	76.38
0.61	80.26
0.64	55.64
0.65	59.45
0.57	77.68
0.6	73.02
0.6	74.19
0.62	80.15
0.67	54.09
0.6	71.78
0.63	70.53
0.62	73
0.61	61.47
0.59	80.34
0.6	82.93
0.6	84.09
0.58	85.36
0.59	86.58
0.63	54.82
0.63	57.33
0.64	82.31
0.62	85.03
0.6	87.53
0.61	66.9
0.61	51.71
0.61	54.15
0.6	56.7
0.58	85.07
0.63	62.61
0.64	64.97
0.63	67.67
0.64	52.84
0.64	56.04
0.65	54.3
0.65	55.19
0.62	52.03
0.63	70.05
0.62	72.7
0.62	75.41
0.55	64.62
0.54	67.05
0.57	77.25
0.58	78.61
0.61	71.69
0.6	74.38
0.63	83.82
0.61	87.24
0.67	55.23
0.62	53.57
0.61	79.72
0.58	81.05
0.64	79.66
0.64	82.25
0.65	84.54
0.62	85.8
0.6	91.33
0.6	92.67
0.66	69.11
0.56	81.4
0.55	83.93
0.64	53.11
0.62	55.6
0.58	84.54
0.57	85.85
0.57	88.42
0.61	51.36
0.63	53.13
0.65	68.05
0.64	70.63
0.62	65.14
0.61	66.43
0.62	67.73
0.64	78.39
0.64	83.58
0.63	88.97
0.64	72.67
0.59	61.23
0.6	75.93
0.66	61.62
0.65	65.93
0.62	76.58
0.61	83.25
0.6	84.62
0.6	87.08
0.6	89.59
0.67	51.32
0.61	54.06
0.6	55.48
0.58	58.52
0.57	88.96
0.59	87.38
0.6	88.7
0.6	82.75
0.61	85.54
0.59	88.47
0.61	92.88
0.58	74.36
0.57	77.12
0.58	79.8
0.61	79.6
0.64	76.96
0.64	78.17
0.65	80.92
0.64	83.38
0.63	77.77
0.58	83.74
0.66	72.1
0.58	70.06
0.62	58.92
0.62	60.3
0.6	73.23
0.61	79.63
0.61	73.55
0.6	74.9
0.64	53.27
0.66	71.02
0.65	76.53
0.65	81.65
0.64	71.16
0.6	84.51
0.61	89.65
0.65	86.02
0.59	88.19
0.66	73.64
0.62	70.25
0.62	80.37
0.62	82.96
0.56	86
0.64	70.67
0.66	54.27
0.61	72.15
0.6	84.27
0.6	77.99
0.59	80.66
0.6	83.05
0.6	84.31
0.58	57.6
0.65	90.15
0.65	89.99
0.62	73.61
0.63	74.77
0.62	76.17
0.66	52.65
0.64	55.15
0.64	68.76
0.63	71.23
0.64	76.71
0.66	52.02
0.63	76
0.63	77.19
0.63	79.78
0.66	56.28
0.65	58.68
0.65	59.94
0.65	64.13
0.65	52.39
0.65	54.8
0.66	65.02
0.66	67.59
0.57	81.55
0.62	69.39
0.58	62.2
0.58	63.48
0.64	54.36
0.64	56.88
0.58	80.18
0.57	82.82
0.55	85.18
0.65	67.54
0.64	69.94
0.57	77.85
0.57	80.46
0.56	81.61
0.59	78.95
0.63	79.03
0.65	81.89
0.66	84.48
0.64	56.36
0.62	62.94
0.65	57.34
0.55	83.88
0.64	77.06
0.6	76.67
0.58	82.05
0.66	64.72
0.66	65.99
0.64	67.18
0.6	53.16
0.62	54.48
0.6	74.47
0.64	75.97
0.64	77.32
0.63	80.15
0.63	83.88
0.66	52.81
0.63	75.32
0.63	68.58
0.63	71.01
0.58	82.72
0.59	83.87
0.57	78.35
0.47	81.92
0.68	57.02
0.61	66.98
0.59	70.3
0.6	75.64
0.6	69.35
0.58	73.12
0.57	74.37
0.59	71.68
0.6	84.15
0.61	78.59
0.61	83.37
0.62	86.02
0.61	88.61
0.6	89.86
0.61	86.16
0.57	80.5
0.58	89.44
0.58	76.87
0.61	63.53
0.61	66.06
0.66	51.4
0.65	53.9
0.63	72.76
0.63	74.08
0.62	76.74
0.62	80.88
0.58	75.98
0.59	77.25
0.57	79.72
0.64	66.85
0.63	84.52
0.59	85.58
0.64	70.32
0.65	74.14
0.56	82.25
0.64	71.95
0.63	74.62
0.62	68.72
0.65	50.93
0.63	73.18
0.59	70.57
0.59	72.74
0.6	67.42
0.6	68.63
0.6	72.25
0.63	71.9
0.63	74.05
0.64	74.98
0.63	80.16
0.6	85.53
0.59	86.75
0.63	50.72
0.62	56.48
0.66	52.2
0.65	54.9
0.59	81.24
0.61	77.72
0.62	78.95
0.62	81.52
0.64	69.52
0.61	70.13
0.63	68.59
0.62	69.55
0.62	73.07
0.61	68.5
0.61	69.54
0.6	72.05
0.59	89.92
0.56	85.74
0.63	78.31
0.64	82.61
0.62	76.3
0.63	80.07
0.62	82.59
0.68	51.85
0.68	54.29
0.62	81.99
0.61	83.42
0.6	84.68
0.6	85.93
0.62	88.56
0.64	74.3
0.61	76.79
0.6	80.56
0.6	82.95
0.66	76.14
0.65	81.21
0.64	82.46
0.61	72.34
0.66	80.28
0.65	56.55
0.54	79.72
0.57	60.04
0.63	68.72
0.6	71.27
0.6	66.24
0.59	70.84
0.63	77.25
0.61	76.13
0.66	55.28
0.65	56.56
0.59	86.57
0.61	53.46
0.62	70.32
0.57	81.27
0.58	83.93
0.65	53.19
0.63	57.61
0.64	72.07
0.64	73.32
0.65	76.05
0.64	66.16
0.64	67.21
0.66	68.21
0.61	82.19
0.64	71.63
0.63	75.83
0.63	73.32
0.63	74.81
0.68	54
0.65	52.92
0.58	80.3
0.56	84.74
0.58	76.24
0.63	69.64
0.63	72.19
0.62	73.3
0.64	77.28
0.59	83.9
0.59	85.19
0.61	78.86
0.6	80.2
0.59	82.68
0.6	81.84
0.6	83.09
0.58	84.33
0.62	58.82
0.62	74.1
0.62	77.98
0.62	82.5
0.62	85.53
0.63	71.83
0.61	74.28
0.63	83.15
0.58	87.56
0.66	74.35
0.64	75.61
0.62	78.36
0.62	80.89
0.6	69.74
0.56	72.4
0.62	86.06
0.62	57.56
0.63	60.11
0.64	70.22
0.65	72.79
0.64	75.24
0.63	65.88
0.64	67.25
0.61	74.45
0.59	77.03
0.59	78.21
0.58	80.91
0.59	87.14
0.62	79.33
0.61	80.36
0.61	81.99
0.59	75.15
0.59	66.95
0.63	67.26
0.58	73.68
0.6	83.61
0.58	85.05
0.56	80.67
0.56	83.38
0.55	86.46
0.61	55.24
0.62	59.04
0.64	80.04
0.64	82.74
0.58	83.45
0.61	79.73
0.61	82.39
0.61	83.48
0.57	89.96
0.61	77.74
0.64	66.26
0.64	68.68
0.63	73.85
0.58	86.65
0.59	69.62
0.62	89.53
0.61	63.07
0.63	65.58
0.63	67.92
0.65	51.02
0.64	75.49
0.64	76.82
0.65	79.28
0.64	86.07
0.61	82.27
0.61	84.85
0.59	86.05
0.61	76.14
0.58	73.05
0.58	74.1
0.59	75.31
0.62	80.11
0.65	55.35
0.66	58.3
0.64	61.08
0.6	55.07
0.59	68.99
0.59	71.41
0.63	63.05
0.62	80.49
0.62	86.35
0.62	88.78
0.61	90.02
0.62	59.4
0.61	62.44
0.59	66.25
0.62	69.67
0.62	76.52
0.62	79.06
0.61	83.16
0.56	79.22
0.63	78.13
0.63	80.74
0.62	83.18
0.59	72.09
0.58	74.84
0.62	80.73
0.65	71.39
0.59	87.74
0.58	89.09
0.59	90.24
0.62	66.67
0.63	70.46
0.64	72.91
0.59	75.07
0.6	77.65
0.59	80.1
0.57	81.42
0.62	69.07
0.62	83.22
0.63	85.39
0.61	87.41
0.64	76.95
0.62	81.18
0.59	87.49
0.62	67.74
0.64	66.15
0.58	77.9
0.57	80.36
0.6	84.82
0.63	69.24
0.63	74.5
0.62	82.03
0.6	87.31
0.6	88.51
0.62	75.99
0.59	78.66
0.59	81.14
0.58	83.64
0.58	80.23
0.63	70.07
0.65	77.09
0.66	74.76
0.65	77.5
0.61	77.54
0.6	78.75
0.63	66.64
0.63	69.57
0.65	64.12
0.64	66.54
0.61	69.36
0.6	69.55
0.58	76.36
0.59	77.72
0.57	82.28
0.65	68.68
0.59	84.64
0.61	85.97
0.58	88.82
0.57	74.09
0.62	75.42
0.62	78.02
0.63	72.33
0.59	81.53
0.64	79.82
0.66	51.88
0.66	53.02
0.63	86.67
0.57	81.57
0.61	86.63
0.67	79.4
0.65	81.96
0.65	71.53
0.56	88.57
0.68	52.86
0.65	64.5
0.64	66.98
0.64	68.31
0.62	67.21
0.62	69.67
0.63	72.04
0.61	85.37
0.63	72.05
0.63	74.76
0.63	78.79
0.55	69.26
0.64	68.26
0.61	68.39
0.6	70.81
0.6	80.82
0.63	81.55
0.58	68.64
0.57	69.63
0.63	68.58
0.6	74.63
0.65	72.29
0.65	73.35
0.62	78.29
0.63	75.67
0.63	76.9
0.64	54.5
0.64	63.49
0.65	64.48
0.63	69.01
0.62	70.27
0.61	72.87
0.59	82.72
0.58	83.99
0.62	66.65
0.58	79.84
0.58	82.56
0.65	69.44
0.65	71.95
0.64	74.46
0.62	80.43
0.58	73.7
0.59	66.66
0.68	63.27
0.67	65.61
0.64	73.07
0.56	76.26
0.66	64.51
0.66	66.86
0.65	70.72
0.62	77.48
0.61	78.71
0.58	65.41
0.56	67.89
0.54	70.42
0.64	70.59
0.61	74.81
0.62	77.52
0.61	69.55
0.61	75.06
0.64	74.72
0.63	77.27
0.63	79.81
0.64	75.43
0.63	78.45
0.65	81.29
0.63	82.44
0.63	85.03
0.67	53.05
0.65	55.58
0.65	58.05
0.67	72.95
0.67	77.25
0.67	65.14
0.62	68.63
0.62	75.13
0.6	77.96
0.66	65.18
0.64	76.37
0.63	62.45
0.63	64.75
0.58	74.55
0.58	77.18
0.58	82.44
0.65	64.57
0.61	78.4
0.6	81.28
0.66	66.53
0.65	69.12
0.63	67.85
0.63	64.15
0.63	55.75
0.66	68.7
0.65	69.71
0.65	72.74
0.62	63.82
0.61	66.41
0.63	81.78
0.59	72.24
0.49	77.58
0.48	78.83
0.64	58.35
0.65	64.15
0.63	78.67
0.62	81.37
0.61	83.96
0.57	78.02
0.55	79.25
0.64	64.93
0.64	66.23
0.64	81
0.64	82.23
0.62	84.67
0.62	87.09
0.61	90.78
0.59	64.56
0.55	84.23
0.52	86.81
0.59	62.09
0.58	64.45
0.63	76.77
0.61	69.84
0.6	76.57
0.58	79.4
0.65	65.36
0.66	67.47
0.59	75.1
0.66	70.46
0.66	71.84
0.65	74.33
0.63	66.36
0.63	68.81
0.63	70.06
0.67	63.92
0.62	73.8
0.62	76.62
0.63	79.99
0.6	83.84
0.63	73.12
0.62	66.03
0.62	67.31
0.59	80.36
0.66	72.9
0.67	74.12
0.67	75.42
0.66	77.95
0.66	83.38
0.59	74.58
0.59	88.27
0.62	67.47
0.57	83.89
0.56	85.09
0.6	72.95
0.62	78.25
0.62	79.58
0.65	76.75
0.65	77.98
0.64	79.51
0.64	82.05
0.63	83.32
0.63	87.33
0.65	57.41
0.64	58.66
0.58	79.74
0.57	80.84
0.56	81.82
0.63	66.39
0.62	64.77
0.62	67.24
0.67	67.1
0.65	69.28
0.66	71.66
0.62	76.94
0.61	79.56
0.62	72.53
0.6	65.88
0.59	67.05
0.65	75.51
0.66	76.48
0.62	71.28
0.61	72.7
0.63	73.93
0.62	72.13
0.63	75.02
0.62	77.62
0.62	54.62
0.65	68.27
0.61	72.65
0.6	73.96
0.61	75.18
0.6	74.92
0.62	70.84
0.61	73.89
0.62	67.38
0.61	69.63
0.63	71.95
0.63	76.19
0.61	77.43
0.65	53.75
0.64	55.02
0.65	56.28
0.62	66.81
0.61	79.98
0.63	76.67
0.63	77.95
0.64	74.67
0.66	54.21
0.6	66.18
0.61	69.85
0.63	74.11
0.61	53.09
0.57	77.88
0.56	80.47
0.55	82.87
0.55	84.11
0.65	62.41
0.65	79.99
0.65	81.14
0.63	78.96
0.62	81.81
0.62	84.63
0.66	75.28
0.66	78.02
0.66	79.32
0.65	80.3
0.63	63.07
0.63	66.05
0.64	67.07
0.64	69.49
0.58	72.77
0.59	74.06
0.59	77.99
0.64	58.24
0.64	60.75
0.63	62.03
0.54	86.87
0.64	58.73
0.64	61.2
0.6	64.91
0.62	64.51
0.63	66.79
0.62	69.29
0.59	76.31
0.59	77.9
0.64	62.02
0.61	72.91
0.63	75.8
0.66	73.2
0.64	74.72
0.61	70.21
0.61	72.53
0.59	74.92
0.62	54.33
0.62	58.89
0.64	82.02
0.63	83.24
0.64	73.06
0.69	72.47
0.68	75.24
0.69	78.37
0.62	64.26
0.62	66.58
0.62	64.86
0.58	84.75
0.56	86.16
0.62	59.58
0.62	62.09
0.62	63.35
0.63	66.44
0.66	68.07
0.66	70.37
0.64	72.52
0.57	82.56
0.58	87.91
0.57	89.21
0.65	70.1
0.65	72.58
0.64	50.2
0.64	54.57
0.55	92.38
0.6	72.66
0.59	75.3
0.59	77.81
0.58	76.92
0.67	76.37
0.67	79.03
0.67	81.59
0.68	85.47
0.62	74.43
0.62	75.68
0.62	70.75
0.62	88.44
0.63	89.71
0.62	68.64
0.62	70.79
0.62	77.34
0.61	78.89
0.63	80.09
0.62	81.48
0.61	82.69
0.6	83.97
0.6	85.21
0.61	63.93
0.6	71.84
0.6	75.96
0.68	70.54
0.61	72.92
0.64	73.84
0.61	76.59
0.61	79.16
0.63	72.27
0.63	74.3
0.62	77.02
0.57	82.24
0.52	86.11
0.63	75.54
0.63	78.25
0.66	71.42
0.65	75.64
0.65	78.04
[truncated: 1,636 more rows]

## Sheet: Figure1h
fa	adjusted age
0.64	62.46
0.63	63.66
0.62	65.15
0.62	67.73
0.61	69.11
0.64	70.13
0.58	95.31
0.57	101.83
0.57	107.03
0.56	108.36
0.55	114.43
0.57	141.97
0.45	144.86
0.58	93.71
0.57	106.56
0.57	107.84
0.55	110.63
0.6	81.17
0.61	83.84
0.62	76.19
0.6	77.48
0.61	80.14
0.6	82.62
0.59	83.88
0.59	90
0.6	89.75
0.59	92.07
0.57	93.37
0.59	87.09
0.58	88.38
0.6	90.93
0.6	82.9
0.61	78.5
0.61	79.86
0.61	76.56
0.58	98.84
0.56	102.63
0.56	105.08
0.59	95.12
0.56	99.38
0.6	82.85
0.65	60.01
0.62	62.57
0.56	106.37
0.56	110.27
0.53	132.19
0.52	133.5
0.51	134.61
0.59	89.25
0.59	90.65
0.57	100.7
0.61	70.24
0.62	76.6
0.64	58.88
0.63	64.87
0.63	67.83
0.46	172.51
0.61	72.88
0.61	75.74
0.61	78.19
0.67	52.17
0.64	53.41
0.64	56.16
0.63	58.5
0.59	90.31
0.59	91.54
0.58	92.02
0.63	73.09
0.61	76.98
0.6	79.37
0.6	84.39
0.59	87.17
0.63	67.67
0.66	48.1
0.65	52.98
0.63	67.16
0.62	69.77
0.61	78.58
0.56	81.58
0.61	82.84
0.63	84.2
0.61	77.65
0.55	112.01
0.55	117.49
0.59	96.13
0.59	97.36
0.57	99.97
0.56	102.72
0.66	53.14
0.64	58.53
0.63	59.66
0.58	102.42
0.57	103.6
0.56	105.16
0.55	107.84
0.61	74.11
0.62	71.11
0.61	73.59
0.61	76.22
0.63	59.26
0.65	63.27
0.63	60.29
0.63	62.8
0.63	65.05
0.6	76.07
0.62	77.22
0.62	78.25
0.6	79.41
0.58	94.56
0.58	97.45
0.63	66.27
0.61	78.62
0.65	54.48
0.64	55.82
0.62	73.83
0.62	77.65
0.59	78.99
0.6	85.57
0.62	82.86
0.6	85.58
0.59	88.26
0.58	89.62
0.63	66.72
0.62	67.98
0.63	70.8
0.59	97.91
0.57	100.51
0.56	103.1
0.58	95.19
0.6	86.97
0.58	87.88
0.58	89.71
0.59	91.95
0.61	71.32
0.61	75.25
0.61	78.99
0.64	62.75
0.64	64.17
0.63	66.74
0.61	70.52
0.64	59.85
0.64	62.42
0.6	81.68
0.6	82.83
0.6	84.48
0.6	80.57
0.56	106.34
0.61	78.11
0.61	80.68
0.59	83.44
0.6	78.73
0.62	67.63
0.62	77.06
0.59	79.78
0.61	82.29
0.64	57.92
0.63	63.42
0.64	60.87
0.62	66.24
0.63	67.38
0.62	71.49
0.62	72.77
0.61	76.78
0.63	75.45
0.61	79.31
0.58	82.96
0.63	62.92
0.63	68.61
0.59	91.89
0.59	92.91
0.61	74.91
0.58	91.03
0.62	68.81
0.64	61.17
0.62	62.62
0.63	65.61
0.61	79.15
0.57	99.49
0.58	81.85
0.61	87.13
0.6	88.47
0.63	63.78
0.62	74.26
0.63	62.63
0.63	66.52
0.63	60.9
0.65	62.56
0.61	84.69
0.58	87.47
0.61	80.27
0.64	61.4
0.62	67.32
0.59	96.84
0.57	98.15
0.62	69.38
0.59	89.86
0.58	95.65
0.56	108.77
0.55	114.98
0.54	116.11
0.65	66.36
0.61	69.04
0.61	70.34
0.63	59.58
0.64	60.66
0.63	65.1
0.59	88.04
0.59	89.42
0.59	93.22
0.57	100.97
0.63	67.39
0.61	70
0.64	57.64
0.64	62.75
0.6	79.26
0.61	80.36
0.6	83.06
0.61	81.44
0.62	70.69
0.62	73.43
0.54	117.19
0.62	71.18
0.61	75.5
0.61	76.66
0.61	79.38
0.59	91.29
0.65	51.62
0.64	56.16
0.56	108.91
0.55	110.31
0.64	57.39
0.64	60
0.55	111.42
0.55	112.84
0.57	115.31
0.58	94.01
0.62	77.23
0.61	78.26
0.6	79.23
0.57	99.16
0.65	57.12
0.64	53.2
0.64	55.82
0.64	59.73
0.59	89.71
0.64	60.06
0.63	65.45
0.64	61.43
0.63	62.66
0.62	68.79
0.63	65.19
0.63	66.11
0.54	116.75
0.54	119.46
0.64	59.42
0.63	60.6
0.63	63.11
0.63	67.24
0.61	80.97
0.6	84.7
0.64	57.28
0.63	60.13
0.63	61.27
0.64	67.79
0.66	50.99
0.65	53.28
0.62	67.75
0.65	50.28
0.65	52.47
0.61	72.76
0.62	73.88
0.61	75.98
0.62	74.8
0.62	71.16
0.62	74.01
0.61	76.73
0.62	71.94
0.61	74.37
0.64	56.23
0.61	75.87
0.55	115.64
0.54	118.49
0.62	72.27
0.61	77.5
0.61	78.75
0.67	39.24
0.67	41.5
0.58	95.51
0.58	96.89
0.6	82.76
0.6	85.19
0.59	86.49
0.58	93.49
0.58	102.99
0.58	104.39
0.56	106.94
0.54	109.79
0.64	60.95
0.59	87.58
0.61	76.41
0.6	86.24
0.59	90.82
0.59	93.31
0.57	96.02
0.6	89.2
0.58	90.77
0.61	73.52
0.63	64.47
0.56	116.53
0.54	117.77
0.54	121.89
0.6	83.03
0.59	84.32
0.53	122.7
0.62	65.65
0.62	73.71
0.64	58.03
0.58	95.05
0.58	96.24
0.68	36.73
0.6	83.95
0.55	122.45
0.52	126.3
0.63	61.39
0.63	63.91
0.62	77.13
0.63	69.48
0.62	70.82
0.61	74.75
0.61	76.09
0.65	46.31
0.66	49.06
0.6	81.33
0.65	53.3
0.64	55.65
0.64	61.25
0.6	80.55
0.61	81.71
0.59	85.77
0.61	80.09
0.61	80.84
0.59	84.57
0.67	50.82
0.64	52.1
0.63	54.81
0.65	60.22
0.6	79.83
0.6	82.59
0.6	86.89
0.58	85.45
0.57	88.2
0.61	95.12
0.55	114.6
0.55	117.25
0.62	67.75
0.64	60.73
0.6	80.72
0.58	94.94
0.59	87.25
0.59	88.43
0.63	61.03
0.62	64.82
0.63	69.02
0.61	75.38
0.61	76.52
0.63	59.4
0.63	61.91
0.63	66.84
0.6	79.68
0.62	79.22
0.59	83.05
0.58	85.5
0.6	83.97
0.59	86.66
0.64	56.34
0.61	75.11
0.63	68.05
0.62	69.27
0.61	70.61
0.64	58.55
0.57	106.07
0.54	108.76
0.57	111.14
0.56	105.61
0.58	90.46
0.58	92.66
0.58	96.71
0.62	72.35
0.61	74.92
0.6	80.1
0.59	89.44
0.58	94.68
0.58	95.93
0.65	52.04
0.62	69.64
0.62	71.97
0.53	102.32
0.59	105.14
0.57	107.89
0.59	91.64
0.59	95.42
0.59	85.09
0.6	90.12
0.59	90.04
0.61	75
0.65	51.2
0.65	53
0.62	63.05
0.64	64.46
0.63	64.83
0.58	93.8
0.58	96.5
0.61	79.84
0.65	55.02
0.64	57.93
0.62	68.46
0.62	70.15
0.62	70.07
0.62	72.9
0.6	75.24
0.61	76.46
0.62	80.49
0.59	88.6
0.59	91.11
0.63	68.11
0.62	71
0.63	63.63
0.63	66.05
0.61	75.69
0.64	60.37
0.6	83.87
0.66	43.55
0.66	46.25
0.62	75.14
0.62	72.98
0.62	77.05
0.61	78.44
0.6	79.66
0.57	106.63
0.57	109.22
0.54	112.34
0.63	74.7
0.62	75.68
0.59	79.05
0.63	64.67
0.6	83.84
0.65	62.02
0.62	67.51
0.61	68.85
0.66	50.39
0.6	82.34
0.64	60.03
0.63	62.72
0.62	69.93
0.57	102.23
0.64	63.37
0.62	65.31
0.63	66.56
0.62	69.44
0.62	74.8
0.59	85.53
0.63	63.82
0.62	68.7
0.59	99.51
0.55	103.19
0.57	101.01
0.57	103.75
0.61	73.81
0.62	76.42
0.57	96.26
0.57	101.05
0.55	107.1
0.57	108.35
0.61	72.33
0.63	73.68
0.6	79.86
0.64	53.04
0.65	55.59
0.61	73.82
0.61	77.61
0.6	80.36
0.6	81.43
0.61	83.94
0.62	66.31
0.64	60.5
0.59	100.01
0.56	103.84
0.57	106.52
0.54	110.43
0.61	91.85
0.56	97.44
0.6	83.44
0.6	84.6
0.65	50.93
0.65	53.4
0.64	59.45
0.53	124.25
0.54	125.63
0.65	54.95
0.66	40.27
0.67	41.78
0.54	121.73
0.63	65.26
0.62	70.82
0.62	69.23
0.62	70.37
0.62	71.65
0.61	72.87
0.62	74.39
0.61	83.52
0.59	84.69
0.58	90.69
0.62	70.05
0.6	83.33
0.56	105.12
0.59	89.94
0.59	86.3
0.61	82.28
0.58	86.15
0.67	42.65
0.68	39.71
0.66	42.17
0.62	72.97
0.61	75.6
0.64	55.48
0.63	58.02
0.64	63.04
0.62	70.15
0.62	71.13
0.61	80.8
0.6	83.75
0.67	44.05
0.61	77.06
0.61	63.35
0.63	65.7
0.64	69.86
0.65	51.4
0.65	55.57
0.62	71.73
0.62	74.54
0.61	82.29
0.59	83.64
0.59	86.3
0.59	83.85
0.6	85.14
0.58	88.83
0.6	92.56
0.64	60.17
0.63	61.39
0.63	62.75
0.63	65.03
0.66	43.75
0.66	45.04
0.62	72.29
0.63	74.65
0.58	78.44
0.61	79.42
0.6	80.1
0.6	82.28
0.56	105.82
0.63	61.82
0.64	63.08
0.63	66.95
0.63	69.43
0.64	54
0.64	56.47
0.64	59.01
0.62	70.64
0.62	72.02
0.62	74.74
0.62	71.22
0.64	51.85
0.64	54.02
0.64	60.59
0.65	53.15
0.59	85.64
0.59	87.18
0.58	96.22
0.64	59.61
0.63	62.1
0.64	56.48
0.64	59.28
0.63	60.87
0.63	70.56
0.61	72.11
0.62	73.15
0.61	79.76
0.66	48.85
0.63	71.11
0.55	108.74
0.56	110.21
0.56	112.91
0.62	72.71
0.6	82.7
0.61	85.15
0.59	86.58
0.59	87.75
0.61	74.41
0.59	90.73
0.58	92.36
0.59	93.71
0.63	58.43
0.64	60.95
0.62	69.97
0.61	75.89
0.55	110.81
0.66	45.56
0.65	48.36
0.65	51.06
0.58	92.34
0.63	59.39
0.64	61.99
0.62	77.44
0.6	78.59
0.64	56.06
0.56	109.4
0.55	112.11
0.63	61.86
0.63	64.62
0.62	63.54
0.64	64.83
0.61	81.47
0.52	144.88
0.5	147.5
0.49	148.57
0.64	63.29
0.62	65.41
0.61	76.5
0.59	89.24
0.65	53.92
0.64	55.24
0.63	71.94
0.61	75.56
0.59	79.16
0.64	62.67
0.62	65.04
0.63	68.78
0.63	63.31
0.63	62.13
0.63	63.41
0.61	75.56
0.67	41.96
0.59	86.32
0.66	48.11
0.64	65.23
0.64	66.44
0.61	67.72
0.61	72.15
0.63	67.25
0.61	76.99
0.63	64.75
0.64	56.8
0.64	59.05
0.56	111.66
0.54	118.27
0.63	69.33
0.62	73.23
0.6	76.78
0.57	91.38
0.6	94.33
0.6	81.23
0.61	80.47
0.62	69.96
0.54	117.75
0.6	83.44
0.6	86.12
0.6	86.23
0.65	52.63
0.64	57.94
0.66	41.97
0.67	44.67
0.65	47.17
0.6	70.24
0.63	71.36
0.62	75.53
0.62	76.85
0.62	72.98
0.61	75.52
0.61	72.63
0.62	76.48
0.6	89.14
0.58	93.12
0.58	95
0.62	68.77
0.62	71.01
0.61	73.52
0.65	55.28
0.63	57.73
0.59	86.72
0.6	75.23
0.61	79.26
0.64	57.14
0.59	89.76
0.65	58.7
0.62	62.81
0.62	65.03
0.62	69.5
0.62	72.09
0.58	95.06
0.65	50.44
0.62	66.82
0.65	50.5
0.64	53.09
0.65	57.37
0.58	93.87
0.58	103.99
0.55	105.42
0.63	61.97
0.65	40.33
0.67	42.75
0.67	43.96
0.62	72.08
0.59	73.36
0.62	77.07
0.62	79.72
0.63	67.44
0.63	62.32
0.63	63.44
0.63	65.93
0.62	71.13
0.59	88.69
0.59	89.75
0.58	90.88
0.59	91.93
0.63	70.06
0.61	71.18
0.61	81.03
0.61	72.06
0.6	87.73
0.58	90.87
0.61	79.84
0.57	112.21
0.53	116.16
0.65	53.19
0.6	82.01
0.6	83.1
0.63	65.24
0.63	67.94
0.62	68.16
0.58	93.77
0.66	48.57
0.64	56.88
0.62	75.31
0.6	78.94
0.61	82.85
0.59	84.17
0.62	65.09
0.63	67.74
0.61	73.67
0.64	59.99
0.6	90.86
0.58	93.38
0.61	79.44
0.59	89.82
0.57	100.62
0.64	61.36
0.61	76.5
0.6	82.02
0.61	83.24
0.58	85.98
0.59	88.27
0.59	86.58
0.6	87.75
0.61	74.52
0.62	75.79
0.64	61.87
0.59	80.43
0.61	81.75
0.6	78.81
0.61	81.41
0.6	82.82
0.63	63.1
0.62	65.42
0.66	56.98
0.64	58.28
0.62	62.17
0.62	63.28
0.58	89.91
0.59	93.09
0.58	97.98
0.57	99.45
0.64	58.77
0.64	60.21
0.63	62.6
0.63	65.47
0.6	81.68
0.64	59.72
0.64	61.02
0.66	47.25
0.66	35.71
0.71	36.89
0.65	38.46
0.61	77.67
0.61	71.64
0.6	92.47
0.59	93.84
0.58	96.39
0.56	99.11
0.56	102.87
0.62	62.6
0.63	66.28
0.63	70.21
0.64	58.33
0.6	77.03
0.61	81.85
0.61	82.11
0.61	76.66
0.6	79.07
0.61	80.22
0.6	84.62
0.6	85.95
0.58	88.35
0.61	81.86
0.59	84.68
0.69	28.49
0.68	32.32
0.59	90.58
0.59	84.77
0.66	46.66
0.65	49.14
0.62	73.39
0.64	61.17
0.62	63.88
0.63	65.07
0.6	82.56
0.61	83.67
0.6	86.37
0.6	84.3
0.6	85.72
0.59	86.74
0.59	89.43
0.59	84.68
0.65	59.71
0.62	64.98
0.63	61.49
0.63	64.21
0.62	69.56
0.63	70.94
0.61	82.48
0.61	83.88
0.59	85.23
0.58	88.1
0.61	78.55
0.6	86.84
0.58	89.77
0.59	92.28
0.63	70.2
0.62	71.31
0.69	29.2
0.67	31.62
0.62	71.82
0.66	46.56
0.6	88.26
0.6	84.3
0.65	53.83
0.61	75
0.59	85.61
0.65	54.58
0.66	49.82
0.57	105.79
0.56	109.86
0.62	71.03
0.61	72.21
0.61	91.23
0.56	92.43
0.59	90.8
0.59	86.9
0.6	86.74
0.59	87.85
0.6	90.61
0.58	93.19
0.65	54.79
0.63	56.21
0.59	87.34
0.59	88.6
0.59	94.12
0.62	70.49
0.61	71.81
0.62	73.09
0.61	75.68
0.6	81.05
0.62	61.07
0.64	62.65
0.66	49.25
0.57	99.08
0.57	101.88
0.57	104.19
0.57	105.64
0.54	118.01
0.55	119.87
0.54	122.51
0.58	95.49
0.65	55.11
0.64	56.38
0.64	59.05
0.63	61.65
0.64	60.58
0.62	63.95
0.57	100.51
0.64	52.63
0.64	54.1
0.65	59.23
0.61	75.37
0.61	75.64
0.61	78.33
0.64	62.24
0.63	64.72
0.62	68.7
0.63	71.41
0.61	79.92
0.64	60.15
0.6	79.85
0.6	84.89
0.59	87.49
0.64	56.91
0.62	69.17
0.58	91.78
0.59	90.53
0.58	93.13
0.57	95.97
0.56	114.67
0.54	117.29
0.54	118.62
0.66	48.82
0.63	64.65
0.62	69.63
0.61	79.9
0.61	81.22
0.59	83.7
0.62	69.45
0.62	70.85
0.59	82.61
0.59	85.3
0.6	87.82
0.64	62.57
0.63	63.87
0.57	99.34
0.65	55.11
0.61	69.46
0.62	70.99
0.62	73.53
0.67	37.28
0.61	69.98
0.63	71.37
0.62	69.85
0.64	59.45
0.62	66.18
0.63	61.43
0.59	93.22
0.58	97.86
0.57	100.3
0.64	65.89
0.62	69.8
0.6	83.37
0.6	84.5
0.6	80.38
0.6	81.68
0.6	84.19
0.64	67.71
0.62	69.12
0.62	70.43
0.62	73.1
0.61	74.13
0.62	71.58
0.58	92.81
0.63	67.04
0.66	62.44
0.62	65.06
0.62	66.29
0.6	87.59
0.58	94.05
0.61	75.36
0.62	76.8
0.6	79.15
0.61	80.35
0.63	62.37
0.62	77.54
0.59	81.49
0.57	105.62
0.57	106.86
0.57	109.49
0.54	112.03
0.59	92.84
0.58	95.23
0.57	98.11
0.67	39.36
0.67	43.4
0.62	69.76
0.62	71.2
0.63	61.82
0.63	59.62
0.64	62.21
0.63	63.24
0.61	74.43
0.59	85.52
0.63	68.4
0.59	81.29
0.6	82.59
0.62	65.67
0.62	66.87
0.63	69.57
0.63	59.6
0.6	83.49
0.66	51.4
0.65	52.53
0.65	55.42
0.63	60.46
0.58	94.02
0.59	96.46
0.57	99.34
0.62	71.02
0.62	72.78
0.63	63.69
0.63	66.21
0.62	67.59
0.6	79.67
0.61	80.84
0.66	47.21
0.66	41.66
0.65	45.39
0.64	48.29
0.67	52.1
0.59	91.51
0.57	94.42
0.59	87.83
0.61	75.37
0.61	77.98
0.6	81.02
0.56	100.95
0.57	103.71
0.57	104.99
0.57	107.53
0.64	59.44
0.69	31.11
0.62	68.95
0.61	71.11
0.64	57.82
0.59	90.88
0.58	93.42
0.59	94.62
0.58	97.35
0.64	57.66
0.66	40.89
0.67	42.97
0.69	29.1
0.61	78.69
0.61	79.99
0.6	82.97
0.62	66.07
0.62	65.35
0.63	66.81
0.59	91.93
0.58	92.54
0.62	68.3
0.59	91.42
0.58	92.81
0.6	93.82
0.57	96.67
0.57	99.41
0.64	60.21
0.63	63.98
0.62	66.64
0.6	82.81
0.61	74.65
0.62	76.61
0.64	61.98
0.57	101.04
0.65	56.12
0.64	57.29
0.63	58.74
0.64	59.37
0.59	86.68
0.62	75.55
0.6	81.87
0.6	83.23
0.65	56.42
0.64	57.75
0.64	60.26
0.63	62.77
0.62	71.92
0.61	73.13
0.61	75.92
0.64	58.31
0.64	59.87
0.57	99.9
0.56	107.84
0.56	110.43
0.57	102.11
0.57	104.51
0.59	92.01
0.6	79.52
0.62	70.81
0.66	47.49
0.64	52.76
0.59	91.59
0.58	92.62
0.6	83.63
0.59	89.48
0.62	75.32
0.61	79.3
0.61	80.35
0.59	82.85
0.63	63.38
0.59	86.91
0.58	93.65
0.61	73.81
0.53	129.8
0.52	131.1
0.53	133.55
0.64	56.39
0.64	57.96
0.65	53.81
0.65	58.43
0.62	62.31
0.58	90.33
0.58	93.07
0.59	95.44
0.65	55.49
0.63	59.52
0.7	23.01
0.62	68.88
0.63	69.99
0.61	74.1
0.59	84.87
0.63	69.41
0.61	75.08
0.6	81.33
0.6	83.07
0.61	79.84
0.58	95.3
0.66	50.46
0.63	61.86
0.63	64.28
0.62	69.75
0.66	47.74
0.63	59.24
0.65	63.12
0.65	56.17
0.64	59.55
0.62	64.63
0.62	69.85
0.63	73.88
0.61	76.22
0.59	78.35
0.64	58.69
0.67	40.72
0.67	44.08
0.65	45.23
0.65	49.27
0.65	52.88
0.65	55.45
0.63	58.11
0.64	58.89
0.62	72.05
0.61	74.77
0.61	76.17
0.56	103.42
0.64	59.74
0.6	83.37
0.61	74.71
0.65	52.18
0.64	57.43
0.64	58.77
0.65	66.86
0.6	71.81
0.63	67.54
0.63	68.71
0.62	71.08
0.61	73.76
0.63	66.37
0.62	67.61
0.61	70.27
0.61	72.89
0.63	76
0.65	45
0.67	47.33
0.63	66.66
0.59	80.2
0.61	84.09
0.64	51.84
0.65	55.62
0.57	100.25
0.6	81.25
0.6	82.39
0.62	73.2
0.67	37.71
0.6	85.07
0.63	68.13
0.62	70.57
0.61	75.34
0.59	85.77
0.6	88.36
0.6	89.52
0.58	90.7
0.59	92.1
0.63	60.75
0.63	63.36
0.64	67.35
0.62	70.15
0.6	72.58
0.61	76.54
0.61	75.29
0.61	77.7
0.6	80.5
0.58	93.2
0.63	58.65
0.64	60.84
0.63	63.6
0.64	56.31
0.64	59.48
0.65	48.82
0.65	54.19
0.62	67.82
0.63	65.11
0.62	67.85
0.62	70.48
0.55	118.55
0.54	121.09
0.57	96.99
0.58	98.35
0.61	76.9
0.6	79.63
0.63	72.17
0.61	75.56
0.67	38.84
0.62	66.38
0.61	83.68
0.58	85.08
0.64	58.35
0.64	60.93
0.65	63.13
0.62	64.48
0.6	84.02
0.6	85.35
0.66	47.62
0.56	108.22
0.55	110.81
0.64	59.56
0.62	62.17
0.58	99.88
0.57	101.18
0.57	103.63
0.61	71.62
0.63	58.87
0.65	51.69
0.64	54.37
0.62	72.17
0.61	73.35
0.62	74.86
0.64	55.1
0.64	60.48
0.63	65.66
0.64	57.01
0.59	86.74
0.6	84.46
0.66	44.71
0.65	49
0.62	72.1
0.61	78.82
0.6	80.23
0.6	82.64
0.6	85.3
0.67	41.39
0.61	80.92
0.6	82.32
0.58	85.23
0.57	101.2
0.59	85.18
0.6	86.64
0.6	77.74
0.61	80.52
0.59	83.53
0.61	87.83
0.58	95.49
0.57	98.46
0.58	101.2
0.61	80.76
0.64	54.47
0.64	55.66
0.65	58.32
0.64	60.96
0.63	77.5
0.58	83.38
0.66	44.88
0.58	93.04
0.62	70.66
0.62	72.1
0.6	75.84
0.61	82.49
0.61	79.23
0.6	80.74
0.64	54.06
0.66	45.74
0.65	51.26
0.65	56.38
0.64	57.66
0.6	79.89
0.61	85.15
0.65	57.17
0.59	92.84
0.66	50.71
0.62	71.07
0.62	66.36
0.62	68.98
0.56	107.46
0.64	58.92
0.66	46.02
0.61	76.98
0.6	82.5
0.6	80.53
0.59	83.35
0.6	85.48
0.6	86.93
0.58	91.68
0.65	55.25
0.65	51.53
0.62	68.09
0.63	69.26
0.62	70.79
0.66	48.09
0.64	50.77
0.64	57.58
0.63	60.11
0.64	65.47
0.66	45.89
0.63	61.55
0.63	62.73
0.63	65.36
0.66	46.88
0.65	49.34
0.65	50.6
0.65	54.78
0.65	48.05
0.65	50.38
0.66	42.76
0.66	45.37
0.57	98.19
0.62	71.04
0.58	93.72
0.58	95.01
0.64	54.95
0.64	57.33
0.58	101.14
0.57	104
0.55	106.11
0.65	53.17
0.64	55.66
0.57	102.7
0.57	105.24
0.56	106.36
0.59	87.69
0.63	52.15
0.65	55.11
0.66	57.64
0.64	60.27
0.62	66.84
0.65	52.05
0.55	108.83
0.64	62.75
0.6	87.98
0.58	93.4
0.66	47.15
0.66	48.43
0.64	49.65
0.6	75.27
0.62	76.65
0.6	82.32
0.64	59.17
0.64	60.51
0.63	63.25
0.63	67.05
0.66	44.27
0.63	63.86
0.63	64.12
0.63	66.69
0.58	91.4
0.59	92.45
0.57	131.43
0.47	134.98
0.68	36.53
0.61	77.78
0.59	81.06
0.6	86.3
0.6	90.85
0.58	94.41
0.57	95.7
0.59	89.58
0.6	83.6
0.61	75.77
0.61	74.48
0.62	77.1
0.61	79.86
0.6	81.13
0.61	78.72
0.57	103.07
0.58	94.07
0.58	96.91
0.61	73.73
0.61	76.19
0.66	45.8
0.65	48.36
0.63	64.5
0.63	65.83
0.62	68.56
0.62	72.58
0.58	93.8
0.59	95.02
0.57	97.66
0.64	60.09
0.63	65.26
0.59	88.01
0.64	51.59
0.65	55.57
0.56	104.28
0.64	61.1
0.63	63.63
0.62	71.33
0.65	50.89
0.63	64.31
0.59	89.59
0.59	91.67
0.6	81.11
0.6	82.24
0.6	85.88
0.63	58.69
0.63	60.79
0.64	61.78
0.63	62.75
0.6	85.26
0.59	86.5
0.63	63.05
0.62	68.74
0.66	44.82
0.65	47.52
0.59	88.69
0.61	70.8
0.62	72.03
0.62	74.74
0.64	55.26
0.61	73.06
0.63	64.45
0.62	65.31
0.62	69.02
0.61	77.36
0.61	78.3
0.6	80.88
0.59	90.83
0.56	107.36
0.63	60.87
0.64	65.06
0.62	65.7
0.63	69.55
0.62	72.23
0.68	32.21
0.68	34.73
0.62	73.08
0.61	74.48
0.6	75.75
0.6	77.06
0.62	79.69
0.64	60.16
0.61	75.75
0.6	79.63
0.6	82.05
0.66	48.36
0.65	53.48
0.64	54.75
0.61	72.35
0.66	51.05
0.65	50.51
0.54	117.13
0.57	96.66
0.63	71.61
0.6	74.19
0.6	84.89
0.59	89.43
0.63	63.91
0.61	77.72
0.66	47.26
0.65	48.45
0.59	89.66
0.61	74.14
0.62	68.71
0.57	97.29
0.58	99.84
0.65	55.53
0.63	59.79
0.64	53.04
0.64	54.21
0.65	56.97
0.64	54.27
0.64	55.32
0.66	56.32
0.61	80
0.64	59.12
0.63	63.4
0.63	63.06
0.63	64.54
0.68	34.19
0.65	49.67
0.58	95.37
0.56	104.22
0.58	96.85
0.63	61.03
0.63	63.58
0.62	64.73
0.64	68.8
0.59	89.21
0.59	90.46
0.61	81.18
0.6	82.54
0.59	85.07
0.6	86.01
0.6	87.25
0.58	88.5
0.62	66.74
0.62	65.88
0.62	69.75
0.62	69.4
0.62	72.31
0.63	71.03
0.61	73.56
0.63	79.82
0.58	84.02
0.66	59
0.64	60.28
0.62	62.88
0.62	65.62
0.6	94.39
0.56	97.26
0.62	75.8
0.62	64.3
0.63	66.91
0.64	54.26
0.65	56.88
0.64	59.27
0.63	59.27
0.64	60.55
0.61	75.32
0.59	87.09
0.59	88.19
0.58	90.9
0.59	97.15
0.62	73.2
0.61	74.37
0.61	76.07
0.59	92.41
0.59	88.05
0.63	65.77
0.58	92.4
0.6	90.64
0.58	92.14
0.56	105.95
0.56	108.72
0.55	111.86
0.61	69.57
0.62	73.21
0.64	56.43
0.64	59.03
0.58	91.1
0.61	78.3
0.61	81.01
0.61	82.18
0.57	88.74
0.61	78.43
0.64	56.32
0.64	58.7
0.63	63.93
0.58	93.64
0.59	84.97
0.62	76.94
0.61	74.47
0.63	65.44
0.63	67.9
0.65	48.64
0.64	53.51
0.64	55.05
0.65	57.43
0.64	64.13
0.61	79.25
0.61	81.77
0.59	83.07
0.61	74.2
0.58	90.1
0.58	91.15
0.59	92.36
0.62	73.29
0.65	48.76
0.66	51.78
0.64	54.58
0.6	78.73
0.59	86.35
0.59	88.58
0.63	63.88
0.62	71.9
0.62	71.96
0.62	74.19
0.61	75.58
0.62	73.14
0.61	76.32
0.59	80.14
0.62	71.39
0.62	72.68
0.62	75.29
0.61	79.33
0.56	105.8
0.63	63.24
0.63	65.88
0.62	68.34
0.59	88.8
0.58	91.52
0.62	71.72
0.65	51.35
0.59	89.55
0.58	90.9
0.59	92.26
0.62	59.45
0.63	63.47
0.64	65.91
0.59	86
0.6	88.52
0.59	91.08
0.57	92.34
0.62	73.05
0.62	70.5
0.63	72.67
0.61	74.66
0.64	61.66
0.62	65.83
0.59	87.24
0.62	71.09
0.64	57.78
0.58	96.74
0.57	99.27
0.6	85.12
0.63	62.14
0.63	67.34
0.62	74.76
0.6	80.07
0.6	81.28
0.62	84.44
0.59	87.11
0.59	89.52
0.58	91.98
0.58	92.65
0.63	55.33
0.65	62.32
0.66	47.73
0.65	50.54
0.61	79.04
0.6	80.3
0.63	61.05
0.63	64.02
0.65	57.4
0.64	59.71
0.61	62.57
0.6	86.28
0.58	92.05
0.59	93.39
0.57	98.06
0.65	50.53
0.59	85.58
0.61	86.95
0.58	89.73
0.57	97.31
0.62	72.63
0.62	75.32
0.63	61.73
0.59	87.67
0.64	59.65
0.66	42.95
0.66	44.12
0.63	63.59
0.57	97.09
0.61	80.51
0.67	46.88
0.65	49.39
0.65	52.73
0.56	107.52
0.68	36.06
0.65	54.62
0.64	57.15
0.64	58.57
0.62	64.33
0.62	66.6
0.63	69.09
0.61	75.84
0.63	62.03
0.63	64.68
0.63	68.63
0.55	110.89
0.64	60.03
0.61	76.25
0.6	78.74
0.6	82.06
0.63	66.78
0.58	96.53
0.57	97.28
0.63	69.32
0.6	75.33
0.65	52.47
0.65	53.6
0.62	72.82
0.63	63.05
0.63	64.35
0.64	57.39
0.64	61.08
0.65	52.53
0.63	69.09
0.62	70.28
0.61	72.92
0.59	88.83
0.58	90.13
0.62	70.95
0.58	95.76
0.58	98.46
0.65	50.29
0.65	52.94
0.64	55.48
0.62	71.75
0.58	91.09
0.59	84.03
0.68	33.5
0.67	35.8
0.64	57.77
0.56	101.93
0.66	44.44
0.66	46.97
0.65	50.9
0.62	74.7
0.61	75.74
0.58	106.16
0.56	108.74
0.54	111.27
0.64	60.51
0.61	69.57
0.62	72.24
0.61	71.16
0.61	76.47
0.64	61.48
0.63	63.97
0.63	66.67
0.64	60.97
0.63	63.97
0.65	57.09
0.63	58.22
0.63	60.88
0.67	43.48
0.65	46.16
0.65	48.54
0.67	38.07
0.67	42.33
0.67	41.19
0.62	65.58
0.62	72.01
0.6	79.83
0.66	49.85
0.64	60.03
0.63	61.01
0.63	63.39
0.58	92.12
0.58	94.63
0.58	99.98
0.65	53.6
0.61	78.13
0.6	81.12
0.66	46.13
0.65	48.63
0.63	63.44
0.63	64.94
0.63	58.53
0.66	47.02
0.65	47.77
0.65	51.07
0.62	70.99
0.61	73.65
0.63	65.4
0.59	132.58
0.49	137.93
0.48	139.34
0.64	58.52
0.65	54.61
0.63	67.35
0.62	70.01
0.61	72.65
0.57	106.82
0.55	107.97
0.64	58.34
0.64	59.5
0.64	63.03
0.64	64.32
0.62	66.73
0.62	69.28
0.61	72.82
0.59	84.93
0.55	121.86
0.52	124.58
0.59	92.71
0.58	95.05
0.63	65.19
0.61	72.37
0.6	86.34
0.58	89.34
0.65	49.88
0.66	51.95
0.59	89.41
0.66	44.87
0.66	46.32
0.65	48.68
0.63	62.41
0.63	64.72
0.63	66.02
0.67	37.82
0.62	66.64
0.62	69.49
0.63	70
0.6	73.97
0.63	66.12
0.62	71.18
0.62	72.49
0.59	87.76
0.66	38.78
0.67	40.06
0.67	41.4
0.66	43.78
0.66	49.23
0.59	87.24
0.59	85.65
0.62	70.61
0.57	103.02
0.56	104.14
0.6	69.79
0.62	75.12
0.62	76.42
0.65	52.36
0.65	53.52
0.64	55.15
0.64	57.76
0.63	59.07
0.63	62.96
0.65	50.89
0.64	52.18
0.58	101.74
0.57	102.85
0.56	103.82
0.63	62.46
0.62	68.11
0.62	70.52
0.67	42.02
0.65	44.15
0.66	46.65
0.62	72.27
0.61	74.84
0.62	68.28
0.6	83.41
0.59	84.4
0.65	46.91
0.66	47.89
0.62	68.81
0.61	70.41
0.63	71.64
0.62	66.08
0.63	68.86
0.62	71.52
0.62	65.01
0.65	54.91
0.61	76.13
0.6	77.47
0.61	76.5
0.6	82.89
0.62	72.94
0.61	75.84
0.62	75.51
0.61	77.68
0.63	69.45
0.63	69.38
0.61	70.55
0.65	49.26
0.64	50.44
0.65	51.81
0.62	68.59
0.61	78.83
0.63	65.52
0.63	66.81
0.64	58.68
0.66	47.2
0.6	71.22
0.61	74.95
0.63	79.1
0.61	70.91
0.57	107.69
0.56	110.29
0.55	112.5
0.55	113.86
0.65	50.68
0.65	49.15
0.65	50.24
0.63	63.23
0.62	66.08
0.62	68.96
0.66	40.55
0.66	43.34
0.66	44.62
0.65	45.53
0.63	63.27
0.63	57.29
0.64	58.35
0.64	60.81
0.58	87.83
0.59	89.15
0.59	93.01
0.64	57.04
0.64	59.49
0.63	60.93
0.54	116.6
0.64	63.99
0.64	66.58
0.6	70.37
0.62	65.12
0.63	67.34
0.62	70.02
0.59	89.09
0.59	90.72
0.64	59.11
0.61	66.76
0.63	69.71
0.66	50.55
0.64	52.05
0.61	79.26
0.61	81.68
0.59	84.01
0.62	66
0.62	70.7
0.64	63.51
0.63	64.64
0.64	59.11
0.69	23.07
0.68	25.85
0.69	28.94
0.62	66.59
0.62	68.99
0.62	68.49
0.58	100.7
0.56	102.18
0.62	67.63
0.62	70.14
0.62	71.44
0.63	63.29
0.66	49.7
0.66	51.87
0.64	53.92
0.57	95.35
0.58	100.68
0.57	101.86
0.65	51.94
0.65	54.41
0.64	54.1
0.64	58.42
0.55	113.68
0.6	86.09
0.59	88.56
0.59	91.02
0.58	96.61
0.67	32
0.67	34.63
0.67	37.27
0.68	41.05
0.62	69.41
0.62	70.88
0.62	71.8
0.62	66.79
0.63	68.09
0.62	65.94
0.62	68.05
0.62	74.39
0.61	72.44
0.63	73.54
0.62	75.09
0.61	76.36
0.6	77.59
0.6	78.94
0.61	73.28
0.6	79.27
0.6	83.45
0.68	36.9
0.61	77.56
0.64	67.33
0.61	70.08
0.61	72.73
0.63	63.96
0.63	65.51
0.62	68.11
0.57	112.09
0.52	115.95
0.63	63.11
0.63	65.78
0.66	49.48
0.65	48.51
0.65	50.73
[truncated: 1,636 more rows]

## Sheet: Figure 2a
amyloid suvr	tau suvr
2.05	1.24
2.22	1.19
2.27	1.21
2.38	1.2
2.83	1.37
2.72	1.35
2.95	1.43
2.11	1.38
2.34	1.37
1.76	1.17
2.01	1.15
2.79	1.18
2.52	1.26
1.54	1.19
1.48	1.21
2.55	1.1
2.69	1.12
2.9	1.11
2.91	1.18
2.69	1.3
1.74	1.26
1.92	1.22
2.02	1.32
1.72	1.27
2	1.45
2.05	1.43
1.77	1.21
2.01	1.18
1.39	1.27
2.52	1.21
2.64	1.23
1.42	1.31
1.53	1.38
1.86	1.14
2.63	1.23
2.01	1.12
1.65	1.19
1.67	1.19
1.42	1.22
1.47	1.24
2.15	0.97
1.68	1.49
1.75	1.51
2.12	1.55
2.2	1.17
1.74	1.21
1.38	1.08
2.56	1.67
3.07	1.76
1.79	1.16
1.38	1.26
1.6	1.14
1.52	1.14
2.82	1.39
1.45	1.14
1.56	1.14
1.59	1.18
1.34	1.3
1.26	1.3
1.9	1.14
1.9	1.16
2	1.2
1.51	1.23
1.76	1.21
1.45	1.1
1.69	1.2
1.92	1.26
1.87	1.11
2.06	1.22
2.12	1.19
1.43	1.2
1.41	1.14
1.95	1.11
2.2	1.34
2.37	1.5
2.43	1.61
1.5	1.22
1.36	1.12
1.72	1.04
1.31	1.17
1.86	1.22
1.88	1.24
2.82	2.22
1.46	1.26
1.44	1.24
1.35	1.28
1.41	1.26
1.42	1.21
1.31	1.18
3.22	1.16
3.35	1.24
3.3	1.23
2.65	1.24
1.52	1.33
2.44	1.33
2.2	1.08
2.54	1.1
1.46	1.17
1.47	1.2
1.54	1.26
1.34	1.1
1.27	1.21
1.79	1.21
1.83	1.19
1.91	1.31
1.68	1.24
1.35	1.17
1.42	1.17
1.36	1.16
1.36	1.21
1.4	1.27
1.26	1.03
1.69	1.39
1.27	1.2
1.51	1.11
1.73	1.14
1.43	1.19
1.35	1.11
1.33	1.14
1.48	1.24
1.46	1.35
1.66	1.38
1.35	1.02
1.32	1.07
1.55	1.14
1.42	1.29
1.46	1.3
1.88	1.36
2.04	1.27
1.49	1.27
1.35	1.22
1.39	1.33
1.42	1.21
1.39	1.22
1.53	1.33
1.65	1.25
1.83	1.24
1.29	1.2
1.62	1.09
2.02	1.12
1.41	1.15
1.57	1.21
1.76	1.2
2.16	1.19
1.41	1.24
2.65	1.35
1.35	1.18
1.31	1.11
2.01	1.27
2.49	1.61
2.56	1.73
1.69	1.39
1.76	1.41
1.79	1.18
1.66	1.32
1.31	1.25
1.28	1.25
1.45	1.09
1.35	1.39
1.32	1.36
1.4	1.45
1.39	1.23
1.42	1.21
1.38	1.21
1.2	0.96
1.3	1.19
1.38	1.18
1.42	1.35
1.37	1.36
1.27	1.24
1.32	1.32
1.39	1.33
1.39	1.38
2.47	1.42
2.59	1.5
1.58	1.24
1.8	1.29
2.5	2.42
2.37	2.69
2.11	3.32
2.17	3.64
1.45	1.18
1.41	1.14
1.33	1.18
1.39	1.21
1.5	1.22
1.64	1.22
2.14	1.29
1.46	0.98
1.37	1.19
2.17	1.22
1.31	1.11
1.32	1.13
1.96	1.18
2.19	1.15
2.45	1.15
1.63	1.2
1.87	1.19
1.36	1.1
1.31	1.08
1.41	1.25
1.42	1.22
1.51	1.27
1.5	1.38
1.93	1.14
2.21	1.12
1.36	1.34
1.57	1.34
1.25	1.18
1.49	1.26
1.52	1.27
2.72	1.38
2.99	1.5
1.47	1.28
1.6	1.32
1.55	0.98
1.61	1.09
1.37	1.23
2.27	1.3
2.53	1.38
2.43	1.47
1.35	1.25
1.47	1.29
1.39	1.2
1.43	1.29
2.64	1.13
2.25	1.69
1.32	1.13
1.37	1.1
1.64	1.15
1.91	1.13
1.33	1.26
1.56	1.36
1.45	1.23
1.58	1.29
1.39	1.03
1.37	1.38
1.37	1.21
1.35	1.16
1.42	1.17
3.56	1.33
1.8	1.1
1.32	1.22
1.33	1.21
1.31	1.22
3.41	1.3
1.38	1.23
1.47	1.23
1.32	1.33
1.3	1.31
1.37	1.34
1.38	1.31
1.35	1.14
1.52	1.21
1.4	1.26
1.18	1
1.22	0.99
1.59	1.17
1.82	1.14
1.39	0.98
1.33	0.97
1.42	1.19
1.37	1.21
1.39	1.21
1.34	1.25
1.34	1.23
1.32	1.3
1.28	1.01
1.18	0.95
1.32	1.11
1.32	1.14
1.31	1.2
1.42	1.15
1.24	1.15
1.25	1.17
2.42	1.24
2.72	1.21
2.75	2.01
1.9	1.26
1.71	1.2
1.5	1.27
1.43	0.94
2.32	1.38
2.48	1.5
1.34	1.23
1.35	1.17
1.35	1.16
1.34	1.13
1.27	0.99
1.41	1.01
1.75	1.14
1.78	1.14
1.6	1.29
1.49	1.22
1.49	1.21
3.17	1.55
1.44	1.08
2.6	1.26
2.9	1.69
1.29	1.1
1.43	1.22
1.29	1.28
1.34	1.3
1.35	1.16
1.47	1.03
1.25	1.04
1.3	1.05
1.89	1.22
1.35	1.21
1.37	1.19
1.36	1.18
1.44	1.19
1.47	1.26
1.32	1.16
2.05	1.2
2.49	1.3
2.99	1.59
3.11	1.69
1.33	1.23
1.43	1.27
1.4	1.3
1.49	1.23
1.51	1.29
1.42	1.19
1.22	1.05
1.43	1.25
1.49	1.09
1.63	1.03
2.59	1.23
2.71	1.22
2.85	1.28
1.44	1.24
1.28	1.12
1.31	1.1
1.41	1.14
1.36	1.13
2.05	1.18
2.13	1.18
1.39	1.33
2.63	1.19
2.81	1.15
3.01	1.17
1.39	1.04
1.49	1.29
1.31	1.1
1.32	1.09
1.31	1.1
1.35	1.17
2.77	1.41
1.35	1.18
1.36	1.16
1.38	1.2
1.38	1.17
1.45	1.31
1.84	1.33
2.21	1.35
2.36	1.35
1.44	1.1
1.31	1.08
1.31	1.07
1.46	1.04
2.33	1.22
2.53	1.21
2.59	1.23
1.74	1.21
1.33	1.11
1.44	1.27
1.44	1.26
1.4	1.1
2.18	1.19
1.42	1.23
1.33	1.3
1.23	1.17
1.26	1.15
1.33	1.15
1.33	1.13
2.43	1.06
2.66	1.05
2.13	1.37
2.14	1.46
1.42	1
2	1.28
2.12	1.29
1.5	1.43
2.36	1.28
2.48	1.4
2.74	1.49
1.95	1.48
1.52	1.19
1.5	1.21
1.51	1.22
1.49	1.21
1.42	1.24
1.38	1.22
1.54	1.15
1.9	1.13
1.53	1.21
1.6	1.23
1.71	1.26
1.59	1.07
1.37	1.22
1.3	1.15
1.39	1.2
1.33	1.17
1.38	1.18
2.52	1.23
1.45	1.17
1.54	1.34
2.2	1.28
2.44	1.26
1.43	1.08
3.68	1.24
1.41	1.28
1.43	1.26
3.25	1.44
1.4	1.12
1.57	1.18
1.6	1.26
1.11	0.94
1.2	0.96
1.28	1.23
1.31	1.25
1.35	1.2
2.42	1.29
2.4	1.29
1.29	1.13
1.52	1.1
1.39	1.18
1.34	1.18
1.41	1.17
1.43	1.28
1.17	1.08
1.3	1.2
1.42	1.23
1.42	1.09
1.49	1.11
1.25	0.95
1.19	0.95
1.22	0.97
1.46	1.25
1.63	1.21
1.86	1.25
1.43	1.17
2.16	2.3
2.05	2.53
2.12	1.29
1.27	1.05
1.32	1.08
2.88	1.75
1.82	1.2
2.01	1.27
2.54	1.3
1.34	1.17
1.34	0.91
1.32	1.06
1.4	1.06
2.16	1.08
1.44	1.26
1.51	1.24
1.94	1.89
1.37	1.12
1.45	1.14
1.44	1.17
1.36	1.17
1.51	1.19
1.23	1.32
1.34	1.2
1.29	1.19
1.35	1.2
1.32	1.19
1.92	1.15
1.98	1.15
2.27	1.23
2.21	1.35
2.73	1.24
1.28	1.32
1.62	1.34
1.44	1.03
1.52	1.19
1.49	1.23
1.5	1.22
1.58	1.21
1.27	1.2
1.28	1.26
1.35	1.12
2.39	1.31
1.76	1.24
1.99	1.26
2.04	1.32
1.85	1.17
2.15	1.14
2.24	1.12
2.66	1.06
1.27	1.11
1.45	1.27
1.35	1.13
1.37	1.16
1.38	1.17
1.41	1.12
1.4	1.1
1.5	1.1
1.36	1.14
1.36	1.11
1.4	1.18
1.14	1.04
1.36	1.01
1.44	1.03
1.4	1.04
1.42	1.22
1.37	1.3
1.32	1.3
1.5	1.17
1.43	1.17
1.45	1.15
1.46	1.28
2.42	1.18
2.57	1.22
1.48	1.21
1.47	1.21
1.35	1.2
1.38	1.23
1.37	1.1
1.36	1.14
1.41	1.15
1.41	1.15
1.48	1.25
1.54	1.29
1.37	1.21
2.12	1.09
1.39	1.23
1.44	1.19
1.64	1.22
1.95	1.23
1.19	1.02
1.37	1.09
1.4	1.22
1.28	1.17
1.14	0.98
2.12	1.25
2.28	1.29
1.35	1.06
1.51	1.2
1.34	1.17
1.39	1.16
1.55	1.1
1.55	1.1
1.69	1.15
2	1.12
1.31	1.12
1.39	1.17
1.34	1.2
1.2	0.94
1.18	0.94
1.3	1.16
1.33	1.17
1.59	1.22
3.02	1.5
2.98	1.58
3.19	1.71
3.07	1.79
2.07	1.2
1.52	1.19
1.37	1.31
1.35	1.24
1.4	1.2
1.41	1.24
1.33	1.11
1.39	1.12
1.39	1.1
2.73	1.25
3.25	1.2
1.39	1.21
1.44	1.2
2.6	1.48
2.74	1.59
2.83	1.68
1.37	1.19
1.51	1.22
1.57	1.2
1.89	1.21
2.56	1.24
1.44	1.21
1.47	1.18
1.45	1.18
1.94	1.08
1.53	1.19
1.98	1.21
1.34	1.14
1.33	1.14
1.27	1.18
1.36	1.22
1.75	1.18
1.82	1.16
2.08	1.21
2.25	1.1
1.17	1.02
1.45	1.2
1.36	1.19
1.38	1.17
1.34	1.15
1.43	1.3
1.39	1.24
1.45	1.35
1.38	1.06
1.62	1.07
1.83	1.11
1.48	1.27
1.4	1.26
1.56	1.28
1.47	1.31
2.9	1.29
1.37	1.11
1.45	1.15
1.3	1
2.07	1.4
1.38	1.18
1.76	1.25
1.86	1.24
1.85	1.21
1.87	1.09
1.29	0.99
1.24	0.93
1.26	1.11
1.59	1.26
1.34	1.29
1.34	1.25
1.29	1
1.43	1.05
1.31	1.25
1.32	1.26
1.5	1.22
1.5	1.23
1.56	1.19
1.45	1.23
1.42	1.12
1.46	1.16
1.32	1.08
1.26	1.01
1.55	1.18
1.47	1.13
1.47	1.34
1.47	1.33
1.37	1.14
2.54	1.22
1.45	1.25
1.83	1.06
2.36	1.11
1.37	1.2
1.47	1.2
1.36	1.28
1.28	1.11
1.22	1.11
1.27	1.11
2.9	1.26
1.52	1.27
1.34	1.14
1.31	1.12
1.27	1.12
1.54	1.05
1.54	1.33
1.2	1.15
1.48	1.3
2	1.41
1.37	1.22
1.26	1.14
1.32	1.2
1.36	1.06
1.99	1.05
2.51	1.11
1.56	1.26
1.34	1.15
2.41	1.09
2.9	1.24
1.7	1.23
1.77	1.16
2.01	1.12
1.62	1.43
1.63	1.45
1.66	1.45
1.4	1.3
1.26	1.02
1.35	1.35
1.37	0.96
1.56	1
2.32	2.45
1.5	1.13
1.16	1.02
1.32	1.18
1.36	1.19
1.54	1.25
1.29	1.16
1.89	1.17
1.28	1.3
2.23	1.43
1.2	1.13
1.17	1.01
1.72	1.16
2.13	1.19
1.39	1.1
1.4	1.05
1.5	1.06
1.69	1.02
2.62	1.82
2.62	1.79
2.74	1.89
1.31	1.25
1.98	1.32
2.35	1.34
2.32	1.3
2.08	1.23
2.06	1.75
2.24	1.85
1.3	1.25
1.31	1.21
1.39	1.2
1.42	1.25
2.12	1.27
1.43	1.12
1.37	1.1
1.5	1.13
1.48	1.14
1.75	1.37
1.16	0.99
1.46	1.25
2.72	2.17
2.22	1.31
2.83	1.28
1.38	1.19
1.44	1.19
2	1.26
1.43	1.15
1.55	1.18
1.51	1.27
1.55	1.39
1.56	1.57
1.62	1.52
1.46	1.26
1.38	1.21
1.58	1.27
1.51	1.16
1.36	1.19
1.31	1.23
1.35	1.25
2.7	1.37
2.58	1.4
2.69	1.47
2.74	1.51
1.82	1.15
1.28	1.17
1.39	1.17
1.32	1.13
1.39	1.15
1.61	1.33
1.58	1.23
1.6	1.12
2.47	1.23
2.69	1.24
1.37	1.1
1.34	1.12
1.49	1.27
2.17	1.33
1.92	1.46
1.45	1.22
2.78	1.66
1.36	1.26
1.36	1.23
1.43	1.24
1.92	1.1
1.37	1.15
1.44	1.14
1.32	1.01
1.35	1.02
1.3	1.17
1.41	1.2
1.32	1.27
1.4	1.31
2.57	1.16
1.48	1.23
1.31	1.1
1.38	1.09
1.43	1.09
1.53	1.3
1.6	1.35
1.33	1.18
1.3	1.16
1.77	1.18
1.47	1.27
1.41	1.21
1.35	1.19
1.33	1.2
1.54	1.16
1.3	1.18
1.22	1
2.35	1.21
1.46	1.35
2.76	1.42
1.71	1.21
1.32	1.2
1.35	1.16
1.39	1.21
1.55	1.27
1.34	1.17
1.93	1.23
1.38	1.26
1.33	1.14
1.29	1.01
1.62	1.01
1.41	1.25
1.27	1.17
2.31	1.31
1.41	1.14
1.47	1.13
1.32	1.14
1.46	1.16
1.52	1.18
1.53	1.27
1.46	1.01
1.48	1.18
1.68	1.23
3	2.09
2.93	2.02
1.52	1.12
1.52	1.12
1.48	1.24
1.61	1.22
2.11	1.17
2.33	1.24
2.8	1.26
1.42	1.36
2.33	1.1
1.43	1.1
1.42	1.1
1.38	1.14
1.55	1.08
1.59	1.3
1.42	1.12
1.38	1.12
1.46	1.28
1.5	1.28
2	1.19
2.18	1.21
1.8	1.18
1.34	1.21
1.38	1.24
1.38	1.26
1.37	1.38
1.42	1.18
1.74	1.25
1.23	0.96
1.44	1.2
1.45	1.24
1.4	1.21
1.31	1.23
1.32	1.24
2.14	1.4
2.16	1.48
1.44	1.12
1.29	1.15
1.45	1.17
1.56	1.3
1.79	1.32
1.94	1.29
1.43	1.25
1.48	1.31
1.42	1.31
1.48	1.24
1.45	1.07
1.46	1.28
1.43	1.27
1.37	1.23
1.48	1.22
1.44	1.1
1.35	1.25
2.7	1.2
1.6	1.21
1.39	1.11
1.45	1.15
1.56	1.21
1.74	1.22
2.04	1.23
1.27	1
1.41	1.06
2.41	1.58
2.38	1.72
2.41	1.73
1.79	1.09
1.38	1.13
1.96	1.12
1.52	1.2
1.93	1.12
2.45	1.28
1.3	1.16
1.52	1.26
1.34	1.11
1.32	1.12
1.45	1.15
1.5	1.13
1.4	1.34
1.37	1.18
1.38	1.19
1.31	1.18
1.33	1.18
1.39	1.11
1.49	1.24
1.26	1.17
1.34	1.2
1.2	0.96
1.24	1.08
1.25	1.03
1.32	1.12
2.11	1.19
2.15	1.19
1.78	1.2
2.13	1.34
2.86	1.28
2.45	1.27
1.43	1.12
1.4	1.21
1.39	1.27
1.4	1.24
1.48	1.24
1.42	1.25
1.29	1.09
1.37	1.07
1.38	1.09
1.24	1
1.27	1.01
1.4	1.12
1.33	1.15
1.28	1.09
1.43	1.25
1.39	1.31
1.6	1.31
1.84	1.14
2.05	1.16
2.36	1.18
1.23	1.21
1.26	1.21
1.43	1.33
1.35	1.12
1.28	1.2
1.29	1.18
1.31	1.16
1.42	1.24
1.42	1.24
1.42	1.23
1.46	1.2
1.43	1.28
1.8	1.33
2.03	1.38
1.41	1.23
1.27	1.18
1.41	1.23
2.3	1.17
2.46	1.56
1.51	1.1
2.45	1.25
2.89	1.39
1.44	1.2
1.67	1.1
1.99	1.11
1.46	1.36
1.4	1.32
1.44	1.22
1.32	1.04
1.53	1.31
1.39	1.06
1.4	1.07
1.55	1.18
1.37	1.23
1.83	1.36
1.4	0.98
1.29	1.13
1.35	1.14
2.01	1.26
2.32	1.45
1.35	1.15
1.38	1.16
1.42	1.19
1.48	1.13
3.31	1.21
1.35	0.99
1.62	1.16
1.23	1.15
1.42	1.29
1.49	1.33
1.24	1.15
1.31	1.12
2.24	1.21
1.42	1.3
1.38	1.12
1.36	1.16
1.51	0.99
2.03	1.2
2.19	1.21
1.52	1.31
1.43	1.38
1.42	1.19
1.41	1.17
1.32	1.14
2.6	1.18
1.38	1.15
1.33	1.11
1.89	1.25
1.35	1.21
1.25	1.06
1.23	1.26
1.78	1.28
1.42	1.24
1.55	1.12
1.23	1.16
1.31	1.18
1.38	1.22
1.46	1.26
1.76	2.25
1.75	2.18
1.72	1.95
1.34	1.18
1.34	1.22
1.44	1.2
2.44	2.26
2.41	1.25
2.01	1.23
2.32	1.23
1.55	1.26
1.51	1.34
3.17	2.08
3.08	2.16
3.2	2.14
1.3	1.13
1.35	1.18
1.51	1.34
1.49	1.36
1.39	1.21
1.8	1.32
1.99	1.38
1.53	1.2
1.57	1.19
1.6	1.24
1.71	1.26
1.88	1.27
1.33	1.28
1.36	1.34
1.37	1.15
1.4	1.23
1.36	1.28
1.46	1.3
1.3	1.13
1.46	1.39
1.56	1.49
1.32	1.1
1.36	1.1
1.28	1.12
1.31	1.13
1.55	1.18
1.5	1.18
1.52	1.2
1.24	1.16
1.26	1.14
1.26	1.16
1.37	1.16
1.34	1.15
2.29	1.4
1.63	1.23
1.64	1.37
1.49	1.27
1.32	1.25
1.36	1.18
1.59	1.08
2.09	1.49
1.4	1.23
1.29	1.15
1.33	1.16
1.47	1.23
1.47	1.18
1.51	1.32
1.5	0.99
1.36	1.18
1.3	1.21
1.31	1.27
1.67	1.13
1.5	1.34
1.43	1.17
1.42	1.27
1.46	1.28
1.46	1.28
1.34	1.16
1.31	1.21
1.35	1.19
1.34	1.11
1.32	1.08
1.37	1.11
1.45	1.25
1.76	1.31
1.33	1.25
2.44	1.29
1.34	1.24
1.46	1.13
2.94	2.19
1.46	1.33
1.4	1.12
2.2	1.29
2.32	1.34
2.29	1.34
2.58	1.36
1.45	1.22
2.21	1.26
2.33	1.29
1.83	1.03
2.03	1.03
1.52	1.27
1.54	1.23
1.34	1.16
1.42	1.2
1.42	1.2
1.32	1.19
1.35	1.19
1.35	1.19
1.38	1.19
2.28	1.34
2.42	1.32
2.57	1.43
1.38	1.23
1.42	1.22
2.31	2.48
2.69	2.52
1.34	1.19
1.47	1.18
1.49	1.21
2.14	1.84
1.37	1.15
1.33	1.12
1.32	1.26
1.38	1.28
2.36	1.35
2.69	1.38
1.37	1.16
1.34	1.3
1.31	1.32
1.42	1.18
1.46	1.05
1.46	1.04
1.55	1.29
1.48	1.25
1.42	1.22
1.46	1.24
1.44	1.14
2.09	1.19
2.36	1.19
2.6	1.22
1.37	1.18
1.32	1.01
1.4	1.2
1.44	1.19
2.87	1.32
1.35	1.11
1.4	1.21
1.29	1.12
1.29	1.15
1.31	1.13
1.42	1.2
1.5	1.25
1.51	1.24
2.33	1.14
1.46	1.16
1.34	1.23
1.43	1.25
1.96	1.21
1.29	1.2
1.53	1.24
2.93	1.8
1.41	1.27
2.63	1.26
1.39	1.19
1.42	1.19
1.39	1.24
1.32	1.15
1.47	1.19
1.47	1.01
1.51	1.18
1.77	1.2
2.44	1.5
1.43	1.18
1.51	1.11
1.5	1.2
2.8	1.89
1.45	1.08
1.56	1.06
2.47	1.26
2.57	1.21
2.84	1.29
1.38	1.16
1.38	1.16
1.41	1.21
1.34	1.19
2.47	1.14
2.52	1.2
1.43	1.2
1.38	1.27
1.49	1.15
1.59	1.18
1.89	1.21
1.42	1.15
1.41	1.09
1.25	0.94
1.5	1.32
1.48	1.28
1.49	1.18
1.63	1.18
1.36	1.1
1.5	1.1
1.49	1.25
1.97	1.25
1.43	1.15
2.87	1.42
1.41	1.09
1.42	1.12
1.41	1.26
1.46	1.19
1.5	1.22
1.3	1.28
1.41	1.27
1.97	1.2
1.32	1.18
1.35	1.05
1.35	1.05
1.88	1.14
2.37	1.16
1.35	1.31
1.3	1.24
1.64	1.25
1.22	1.11
1.25	1.1
1.1	1.07
1.58	1.28
1.38	1.2
1.38	1.2
1.49	1.15
1.49	1.13
2.65	1.8
2.9	1.87
1.43	1.22
1.37	1.3
1.43	1.1
1.35	1.24
1.35	1.3
1.38	1.26
1.64	1.33
1.94	1.31
2.37	1.39
2.49	1.5
1.28	1.17
1.3	1.16
1.3	1.18
2.76	1.57
1.44	1.22
1.39	1.24
2.19	1.23
2.43	1.29
1.35	1.23
2.05	1.33
1.42	1.22
1.45	1.27
1.24	1.21
1.32	1.16
1.38	1.19
1.36	1.19
1.38	1.11
1.35	1.19
1.59	1.48
1.82	2.16
1.35	1.26
1.36	1.25
2.29	2.22
2.45	2.31
1.38	1.39
2.7	2.29
1.36	1.46
1.44	1.48
1.39	1.2
2.54	1.41
2.64	1.43
1.34	1.24
3.41	1.09
1.5	1.27
1.22	1.09
1.29	1.11
1.36	1.22
1.35	1.11
1.35	1.18
1.37	1.19
1.35	1.12
1.42	1.29
1.43	1.35
1.39	1.42
2.36	2.34
2.15	2.38
2.39	2.34
2.46	2.6
1.39	1.2
1.46	1.22
1.39	1.22
1.53	1.26
1.4	1.27
1.51	1.26
1.32	1.19
1.42	1.2
1.38	1.22
1.42	1.39
1.36	1.24
1.45	1.24
1.34	1.21
1.41	1.23
1.4	1.26
1.26	0.97
1.48	1.23
1.89	1.24
1.43	1.14
1.34	1.22
1.68	1.2
1.32	1.23
1.22	1.03
1.38	1.17
1.48	1.22
1.4	1.18
1.36	1.22
1.33	1.03
2.7	2.23
1.33	1.26
1.37	1.33
1.65	1.39
2.13	1.3
2.94	2.08
1.44	1.21
1.41	1.35
1.35	1.25
1.54	1.25
1.31	1.2
1.37	1.15
1.34	1.19
3.2	1.24
3.58	1.29
3.35	1.26
1.43	1.73
1.38	1.13
1.35	1.12
1.39	1.14
1.79	1.31
1.33	1.18
1.24	1.06
1.33	1.07
1.41	1.16
1.51	1.27
1.61	1.12
1.84	1.55
2.31	1.53
1.32	1.08
1.38	1.1
2.82	1.78
2.81	1.82
2.67	2.14
2	1.33
1.42	1.23
1.42	1.19
1.39	1.22
1.32	1.23
1.34	1.2
1.32	1.19
1.41	1.24
1.38	1.17
1.49	1.15
1.6	1.19
1.43	1.28
1.53	1.35
1.47	1.22
2.41	2.12
1.43	1.04
1.6	1.65
1.67	1.15
1.68	1.13
1.9	1.23
1.36	1.31
1.82	1.26
1.37	1.22
1.3	1.15
1.3	1.11
1.31	1.18
1.3	1.17
1.33	1.18
1.35	1.21
1.36	1.13
1.43	1.25
1.49	1.24
1.33	1.23
1.4	1.24
1.44	1.23
1.44	1.22
1.5	1.17
1.63	3.08
1.68	1.24
1.33	1.23
1.38	1.31
1.37	1.28
1.49	1.4
1.45	1.11
1.44	1.1
1.66	1.16
1.34	1.08
1.4	1.09
1.35	1.09
1.41	1.17
1.47	1.21
1.32	1.2
1.37	1.29
1.97	1.16
2.46	1.17
1.36	1.15
2.34	1.24
1.41	1.21
2.72	2.01
1.42	1.35
1.34	1.16
1.34	1.14
1.64	1.39
1.41	1.08
1.43	1.09
1.35	1.17
1.34	1.23
3.17	1.38
1.65	1.14
2.11	1.41
1.46	1.16
1.38	1.21
1.58	1.12
1.63	1.16
1.37	1.07
1.36	1.02
1.39	1.03
1.36	1.05
1.38	1.11
1.46	1.14
1.55	1.18
1.35	1.28
1.39	1.14
1.3	1.13
1.38	1.13
1.51	1.23
1.47	1.24
1.19	1.04
1.21	0.99
1.27	1.03
1.33	1.21
1.43	1.24
1.39	1.16
1.46	1.2
2.58	1.42
1.34	1.2
1.36	1.18
1.46	1.27
1.74	1.48
1.96	1.21
1.43	1.18
1.55	1.26
1.45	1.24
1.58	1.35
1.36	1.2
1.39	1.16
2.13	1.82
1.46	1.12
1.65	1.12
1.45	1.26
1.4	1.22
1.28	1.25
1.34	1.31
1.4	1.43
2.43	1.25
2.58	1.35
2.76	1.35
1.27	1.15
1.29	1.07
1.35	1.1
1.61	1.25
1.5	1.21
1.41	1.19
1.43	1.25
1.49	1.15
1.64	1.21
1.43	1.16
1.54	1.18
1.51	1.24
1.53	1.3
1.34	1.21
1.35	1.32
1.68	1.1
1.89	1.11
1.35	1.13
1.34	1.17
1.28	1.16
1.35	1.18
1.27	1.12
1.27	1.08
1.41	1.18
1.35	1.21
1.31	1.19
1.3	1.24
2.53	1.53
2.55	1.63
2.89	1.86
2.8	1.89
2.18	1.1
1.45	1.02
1.49	1.09
1.5	1.09
1.69	1.08
1.33	1.24
1.41	1.25
1.33	1.15
1.34	1.24
1.4	1.24
1.5	1.35
1.34	1.1
1.4	1.13
1.41	1.11
1.31	1.2
1.2	0.98
1.3	0.98
1.39	1.02
1.34	1.06
1.42	1.15
1.31	1.2
1.24	1.16
1.29	1.21
1.35	1.23
1.53	1.27
1.79	1.35
1.39	1.29
1.35	1.29
1.48	1.4
1.27	1.23
1.38	1.27
1.27	1.17
1.29	1.17
1.26	1.13
1.43	1.24
3.14	1.85
1.44	1.19
1.43	1.17
1.46	1.18
1.48	1.18
1.47	1.2
1.21	1.12
1.25	1.1
1.28	1.11
1.28	1.15
2.61	1.45
1.29	1.31
1.31	1.06
1.41	1.18
2.56	1.52
2.56	1.55
3.34	1.21
1.43	1.2
1.25	1.09
1.72	1.14
1.36	1.2
1.35	1.22
2.52	2.38
1.32	1.2
1.37	1.2
1.23	1.14
1.19	0.97
1.32	1.09
1.34	1.08
1.54	1.2
1.58	1.24
1.39	1.13
1.35	1.17
1.33	1.25
1.36	1.2
1.25	1.26
1.37	1.25
1.3	1.12
1.82	1.45
1.42	1.17
1.39	1.19
1.43	1.17
1.4	1.2
1.41	1.19
1.2	1.16
1.28	1.15
1.45	1.13
1.37	1.2
1.44	1.28
1.55	1.17
1.58	1.33
1.72	1.29
2.19	1.66
1.56	1.18
1.63	1.17
1.72	1.17
1.31	0.97
1.3	0.97
1.2	1.02
1.21	1.02
2.43	1.28
2.6	1.42
2.72	1.36
2.66	1.45
2.66	1.38
1.4	1.11
1.37	1.14
1.38	1.11
1.28	1.24
1.3	1.2
1.34	1.18
1.38	1.2
1.5	2.42
1.38	1.21
1.44	1.28
1.38	1.16
1.44	1.22
1.43	1.23
2.36	1.68
2.63	1.83
2.49	1.87
1.38	1.18
1.47	1.24
1.27	1.09
1.24	1.24
1.96	1.25
2.49	1.28
1.39	1.08
1.41	1.08
1.28	1.15
1.32	1.16
1.31	1.15
1.32	1.17
2.66	1.3
2.66	2.05
2.63	2.14
2.69	2.11
1.37	1.14
1.34	1.13
1.43	1.1
2.08	1.16
2.45	1.41
1.61	1.35
1.73	1.29
1.27	1.14
1.39	1.31
1.47	1.29
1.3	1.16
1.35	1.16
1.4	1.2
1.46	1.23
1.42	1.29
1.29	1.13
1.48	1.16
1.32	1.17
1.34	1.17
1.39	1.18
1.27	1.1
1.17	1.27
1.26	1.22
1.29	1.08
1.24	1.08
1.63	1.22
2.04	1.34
2.08	1.28
2.42	1.18
1.98	1.16
1.44	1.17
1.3	1.14
1.45	1.17
1.23	1.12
1.26	1.13
1.37	1.24
1.37	1.18
1.26	1.12
1.26	1.11
1.36	1.09
1.18	1.14
1.33	1.21
1.4	1.11
1.4	1.05
1.29	1.16
1.4	1.26
1.61	1.3
1.41	1.24
1.42	1.24
1.25	1.14
1.32	1.16
1.29	1.17
1.29	1.18
1.39	1.27
1.75	1
1.39	1.3
2.05	1.74
2.31	1.93
2.4	2.3
1.2	0.96
1.54	1.27
1.38	1.28
1.43	1.14
1.41	1.14
1.44	1.14
2.59	2.64
1.7	1.17
2	1.17
2.34	1.25
1.45	1.2
1.32	1.3
1.4	1.15
1.38	1.1
2.86	1.54
3.2	1.53
1.5	1.29
1.33	1.3
1.15	1.05
1.31	1.22
1.34	1.16
1.49	1.33
1.62	1.25
1.94	1.29
1.39	1.22
1.33	1.1
1.49	1.18
1.54	1.16
1.36	1.11
1.54	1.17
1.26	1.17
2.16	1.15
2.24	1.21
1.66	1.09
1.75	1.09
1.32	1.27
1.35	1.22
1.29	1.17
1.4	1.29
1.43	1.19
1.32	1.01
1.94	1.26
1.48	1.19
1.34	1.15
1.3	1.13
1.25	1.11
1.3	1.1
1.41	1.09
1.41	1.15
1.34	1.17
1.72	1.22
1.77	1.15
1.77	1.17
2.02	1.11
2.28	1.18
1.6	1.21
1.82	1.19
1.5	1.13
1.23	1.13
1.38	1.11
1.35	1.16
1.66	1.11
3.02	2.07
2.76	2.07
1.39	1.24
1.39	1.28
1.42	1.12
1.51	1.21
1.29	1.14
1.7	1.39
1.26	1.16
2.08	1.58
2.45	1.98
1.29	1.12
1.33	1.2
1.22	1.04
1.27	1.13
2.71	1.24
1.31	1.17
1.32	1.15
1.36	1.17
2.54	1.23
2.89	1.3
1.28	1.12
2.25	1.86
2.14	1.84
2.11	1.88
1.27	1.27
1.26	1.29
2.09	1.26
1.28	1.19
1.3	1.23
1.29	1.21
1.4	1.24
1.36	1.23
1.4	1.06
1.38	1.07
1.37	1.08
1.28	1.18
1.35	1.19
1.31	1.1
1.32	1.13
1.36	1.09
2.27	1.43
1.34	1.3
1.46	1.22
1.4	1.19
1.38	1.2
1.4	1.27
1.39	1.25
2.31	1.96
1.24	1.15
1.95	1.36
1.39	1.16
1.37	1.18
1.33	1.18
1.43	1.21
1.24	1.08
1.24	1.07
1.33	1.06
1.34	1.15
1.4	1.13
1.4	1.13
2.9	1.79
1.3	1.19
2.4	1.33
2.29	1.35
2.58	1.37
2.71	1.42
2.47	1.45
2.75	1.61
1.31	1.13
1.37	1.13
1.37	1.14
1.35	1.17
1.38	1.04
1.44	1.2
1.3	1.15
1.35	1.15
1.3	1.15
1.3	1.16
1.42	1.18
2.24	1.95
2.26	1.92
2.31	1.96
1.37	1.15
1.29	1.21
1.33	1.23
1.98	2.09
1.52	1.22
1.52	1.24
1.89	1.2
1.99	1.19
1.99	1.12
1.33	1.14
1.43	1.18
1.5	1.24
1.4	1.17
1.46	1.18
1.44	1.1
1.32	1.19
1.39	1.2
1.54	1.14
1.71	1.15
1.88	1.19
2.08	1.2
3.15	1.27
3.3	1.29
1.51	1.28
1.33	1.09
1.29	1.11
1.39	1.22
1.32	1.08
1.36	1.12
1.31	1.23
1.46	1.25
2	1.29
1.32	1.01
2.56	1.6
2.56	1.63
3.03	1.8
1.42	1.16
1.36	1.24
1.43	1.28
1.63	1.27
1.31	1.16
1.35	1.14
1.28	1.17
1.27	1.15
1.29	1.22
1.43	1.19
2.84	1.58
2.22	1.43
1.25	0.98
1.31	1.01
3.05	1.9
1.26	1.09
1.26	1.16
1.5	1.23
1.32	1.15
2.54	2.7
1.23	1.1
2.28	1.81
2.34	1.8
2.24	1.97
2.45	2.2
2.56	2.35
1.29	1.05
1.47	1.22
1.7	1.3
1.47	1.19
1.5	1.13
1.81	1.22
2.73	1.61
2.85	1.66
1.57	1.31
1.49	1.33
1.85	1.99
2.04	1.14
1.5	1.34
2.48	1.18
2.81	1.25
1.42	1.2
1.26	1.13
1.4	1.19
1.34	1.24
1.44	1.21
1.52	1.27
1.28	1.15
1.38	1.12
1.36	1.13
1.44	1.27
1.55	1.12
1.48	0.98
1.58	1.05
2.69	1.78
2.31	1.67
2.27	1.23
2.32	2.27
2.16	2.32
2.31	2.54
1.25	1.01
1.62	1.31
2.47	1.75
2.79	1.82
1.44	1.19
1.4	1.23
1.43	1.15
2.33	3.27
1.33	1.23
1.26	1.13
1.37	1.18
1.46	1.27
1.38	1.18
1.43	1.21
1.31	1.21
1.28	1.23
1.34	1.04
1.54	1.04
1.38	1.22
1.37	1.1
1.66	1.29
1.82	1.18
1.93	1.18
1.36	1.07
1.49	1.03
2.04	1.1
1.44	1.16
1.97	1.39
2.08	1.45
2.24	1.55
2.32	1.88
1.3	1
2.45	1.12
1.6	1.1
1.64	1.18
1.61	1.15
1.44	1.08
1.63	1.12
2.65	1.33
1.45	1.2
1.37	1.19
1.37	1.2
1.37	1.19
1.34	1.28
1.93	1.25
1.45	1.11
1.48	1.13
2.12	1.25
1.34	1.23
2.5	1.61
2.6	1.67
2.66	1.79
2.01	1.96
1.4	1.19
2.43	1.29
2.89	1.25
2.46	2.51
1.84	2.88
[truncated: 244 more rows]

## Sheet: Figure 2b
amyloid adjustment	tau adjustment
-0.75	-16.06
13.6	8.77
2.62	6.92
0.84	3.67
-0.43	-19.12
12.1	-13.61
10.82	-2.92
-12.34	-20.21
-6.39	-5.78
13.09	-28.78
9.53	1.36
0.64	-3.15
2.17	0.34
-1.66	9.23
6.6	-6.51
-11.36	0.47
8.2	-6.11
-4.51	11.16
1.47	-20.03
16.56	-0.24
6.95	-14.96
2.52	-8
-5.43	-3.01
2.19	-57.48
4.89	20.17
-2.88	-19.89
2.89	-4.87
-11.29	-29.36
-2.06	4.23
10.55	15.4
-1.88	-14.58
-23.75	-14.33
-12.96	-28.35
8.42	8.45
0.01	-15.44
-7.69	-18.34
-12.96	9.39
-0.43	-19.35
6.33	2.43
-3.16	-21.58
7.19	1.26
4.95	-13.73
-6.81	-6.59
-22.52	-31.3
4.53	13.97
0.97	-0.19
-20.71	-29.34
1.59	-34.03
-10.14	-10.75
11.61	3.1
-1.83	-4.37
12.7	20.89
-1.22	4.94
-1.35	2.87
-1.94	9.99
-13.41	-10
-11	-9.16
18.93	-2.95
0.29	9.54
18.19	16.15
11.23	-29.18
3.97	1.32
-9.68	-21.01
-9.51	3.03
-12.94	-21.83
2.88	9.14
9.24	6.68
-7.25	-7.32
-1.17	-1.51
-22.65	-5.44
-27.93	-44.31
-13.63	0.08
-13.74	-2.6
-13.66	-35.73
-6.92	-6.01
-13.18	-17.03
-3.98	1.13
8.79	20.69
-20.64	-43.76
8.77	-5.05
0.77	13.45
-11.49	-0.59
6.83	6.63
-3.09	2.75
-2.64	12.23
-7.87	-6.01
10.9	20.98
10.78	6.46
-21.87	-14.94
7.08	-17.89
11.31	-0.11
18.24	1.49
-13.07	-6.64
10.93	7.87
-8.46	-11.66
21.85	28.07
-9.65	1.18
16.59	2.55
-7.08	0.17
-19.27	1.3
-8.19	-24.8
-13.83	14.83
1.45	4.02
1.8	7.02
-27.11	-47.15
-8.15	-3.45
6.05	27.47
-24.59	-3.49
-8.3	11.58
11.24	14.4
2.57	0.99
12.62	13.4
0.67	28.91
5.7	3.9
2.15	-6.42
-14.04	-4.32
-1.22	-0.99
14.71	10.29
-6.87	-50.91
-0.98	1.19
19.09	4.89
-15.14	-19.5
13.35	-0.58
-2.63	-25.92
2.79	-7.77
-2.7	-13.98
-18.47	-13.38
11.31	28.06
-0.27	-27.11
-20.66	-4.6
9.89	17.95
-9.93	-0.45
11.95	17.12
23.15	24.31
-1	6.29
-4.22	3.64
0.26	-47.68
17.77	-10.18
-8.67	-2.62
25.44	26.37
4.67	17.1
4.12	13.19
23.27	-8.53
6.67	15.81
-5.61	-12.77
16.77	-7.8
-20.99	-11.56
7.76	20.4
6.71	11.63
-35.07	-39.72
-10.52	8.9
2.1	6.83
5.29	2.84
15.36	-0.46
9.27	-14.05
-4.6	8.94
4.51	-9.39
7.23	12.56
-15.88	2.53
-1.29	24.68
-0.98	-2.15
8.34	6.22
-2.21	6.8
-32.51	-39.01
-24.03	-41.29
10.65	-4.16
-5.07	-44.48
-20.91	-18.5
-2.6	1.28
-13.74	-4.42
-2.11	6.71
0.09	20.66
-18.14	-34.43
-13.92	-15.36
-2.76	3.92
-12.41	-18.36
-12.8	0.56
11.97	-6.19
12.54	24.37
-0.68	-5.1
3.19	-5.67
15.05	20.75
-30.21	-71.41
4.4	7.4
-18.66	-15.32
-19.65	-29.56
-20.94	-54.52
20.59	-3.03
-12.21	-4.39
-0.82	-1.71
19.54	16.53
2	-14.79
6.58	-2.54
18.68	24.13
-6.5	-9.85
7.38	8.08
-0.55	21.46
-1.71	-0.91
-9.79	-36.82
-14.33	-27.93
21.3	12.19
-6.88	-0.41
-10.1	-15.82
-2.44	3.75
-5.92	-5.17
7.56	-0.25
9.08	12.12
-5.79	0.16
-6.39	7.01
5.21	5.71
10.62	19.52
-18.26	-19.31
-15.06	-18.15
1.73	8.78
2.39	-16.85
-14.79	-55.08
8.98	-6.07
-7.74	-4.66
-11.33	-13.9
-4.93	-6.33
-2.07	-19.78
-3.56	12.7
13.33	-15.39
-26.57	-45.51
-4.19	2.01
-8.54	-13.96
5.5	6.76
13.71	10.49
8.25	8.5
-0.13	4.61
-1.97	9.39
0.55	5.83
-3.04	-16.06
-14.37	-22.76
-12.69	-42.88
10.34	-5.46
5.19	-4.47
-22.99	-27.59
-10.6	-3.31
-2.32	-15.74
-0.75	-15.66
-13.72	-11.79
-1.73	16.76
-17.17	-6.61
2.63	-46.67
12.98	20.15
1.62	-27.32
10.65	7.57
-5.22	14.07
1.97	4.57
-5.1	10.34
-2.91	-7.92
-16.58	-17.94
-5.19	2.87
0.16	0.26
-0.07	-9.78
11.94	-11.27
3.97	1.3
-2.26	-27.04
-32.02	-19.27
-20.41	-18.79
-8.37	-8.42
12.73	-1.26
5.86	5.27
-6.66	1.55
0.61	-3.24
5.2	-1.34
-12.44	-34.6
19.01	-7.53
-11.47	-3.34
24.86	17.03
-0.38	-14.09
-3.49	-1.09
-44.76	-52.13
-3.04	18.83
-16.7	-16.4
12.52	9.35
-21.06	-27.33
-2.2	-20.81
-10.29	-9.72
-9.06	6.65
-2.32	7.5
13.04	-5.78
-28.06	-47.33
-15.89	-12.08
-2.54	-10.21
4.72	3.48
12	33.29
2.16	-0.75
-30.7	-40.23
13.78	22.15
6.15	-1.37
-3.82	-6.63
2.23	5.92
-21.3	-68.74
-20.82	-44.11
-3.73	-41.74
2.27	4.66
16.01	34.92
8.41	-1.27
7.06	-0.04
-16.2	10.92
-10.65	-4.97
-28.72	-17.19
-18.77	-12.87
-0.06	-21.83
7.09	9.03
16.27	0.32
-12.6	9.3
2.14	11.29
4.1	-21.72
-9.58	-16
4.55	2.19
-1.49	18.45
-2.65	-12.24
2.49	-1.69
-3.45	-3.42
-6.3	-26.41
8.6	-37.52
-3.39	-1.99
-4.83	-1.95
-3.17	-3
15.75	-3.01
-1.82	-3.52
-17.09	-15.82
-8.85	-40.01
-6.72	-3.84
-12.68	5.85
-1.17	-8.84
-4.27	3.1
0.78	-19.29
-7.11	-6.06
9.49	18.32
-6.52	-14.85
-0.72	6.73
3.71	10.11
5.02	-29.49
2.7	9.28
-1.26	-5.6
-21.69	-25.58
4.5	-1.92
-1.89	9.02
-19.48	-29.28
11.68	8.39
-15.45	-24.65
-0.51	-3.49
6.34	6.91
-10.41	-36.62
22.76	0.88
0.13	0.3
-5.81	-0.42
-31.07	-57.71
-19.47	-16.87
9.67	6.55
23.88	26.37
15.4	1.69
7.39	2.82
-14.91	2.29
3.32	12.75
-19.15	-35.48
10.26	-11.49
-6.62	-8.3
-0.11	5.48
-11.97	-15.86
2.58	-5.58
12.81	1.82
-4.99	-9.95
6.12	-24.99
0.21	-6.12
-12.48	-17.85
-20.88	-25.08
-4.07	6.11
4.96	-9.39
-3.26	-33.74
-20.24	-20.01
1.54	0.49
-1.89	-2.86
14.14	31.48
10.24	-3.69
7.47	-23.02
5.41	15.14
-6.18	9.11
10.5	20.25
12.57	4.11
-12.69	-28.16
-11.24	-31.57
19.47	20.46
9.17	13.18
7.62	0.26
7.75	-2.26
12.66	-14.65
-7.2	-35.12
-8.67	-7.28
-9.24	-10.27
-17.44	-2.41
-3.66	-30.28
6.06	24.12
-5.3	9.74
-1.33	-3.6
-5.7	-14.67
-15.75	-33.25
-14.02	-25.7
-4.23	11.84
5.23	0.29
10.14	-5.09
-10.27	-5.21
10.04	-26.51
-8.67	-10.57
-2.65	9.08
-20.08	-18.04
17.85	2.44
21.74	28.09
5.49	1.82
-5.59	-3.96
-10.89	-43.34
3.15	13.69
-21.06	-12.23
0.58	10.29
17.65	24.24
-4.94	1.14
-28.45	-30.11
-16.82	-13.21
-13.92	-35.54
-2.42	-39.64
2.92	4.82
2.07	5.07
8.03	-32.94
7.89	-7.99
3.96	-12.51
-5.42	13.94
-4.06	9.59
-7.52	-18.79
-13.35	7.91
-2.35	-50
21.74	44.51
9.45	-2.79
-18.61	-22.63
5.12	13.17
-6.1	-5.72
-9.66	-1.18
8.58	-6.52
-14.77	1.13
16.6	23.75
-23.59	-20.09
24.46	8.64
-12.46	-26.45
-3.04	-43.8
-6.43	2.44
-2.4	13.46
10.84	10.6
9.11	1.14
6.34	16.89
-15.76	-4.37
-2	2.78
-13.73	-18.79
7.53	-3.28
-5.43	-21.35
-0.33	8.46
-16.69	-24.76
-0.85	5.52
14.18	27.84
5.73	1.4
4.52	-6.89
9.45	13.69
-17.58	-19.36
-10.44	-12
7.19	-4.24
-17.85	-11
0.63	13.31
5.28	22.08
0.56	5.46
12.01	19.61
-12.13	-9.28
4.37	-4.27
-17.94	-6.93
3.81	7.85
8.73	-9.31
0.57	5.91
2.15	2
-13.89	-23.34
10.01	17.17
7.54	8.33
-4.43	-21.72
9.23	-6.09
2.3	-6.81
-2.68	4.8
1.34	2.39
-3.81	4.44
-3.96	-2.06
3.23	7.41
-12.72	-5.39
2.47	-24.54
-6.2	-11.04
-30.37	-54.34
-5.9	-3.19
-18.93	-18.48
-15.93	-2.71
-0.59	13.02
9.32	-14.44
-7.25	-6.41
-4.83	-18.83
-3.98	4.91
-15.62	-12.9
9.49	-4.34
-1.15	8.27
1.19	4.69
-1.33	2.8
-13.56	-16.89
-1.22	6.25
-25.59	-42.64
21.27	5.51
-1.83	17.26
16.61	14.69
-2.49	-12.74
7.73	19.72
-1.47	0.99
-11.36	-8.3
3.18	-0.59
-0.83	9.06
-7.8	-10.44
3.24	-38.11
16.3	28.43
-17.01	-13.02
6.86	1.72
11.59	9.54
1.65	-12.51
-5.76	-4.75
4.45	-5.91
7.55	8.65
1.37	-30.16
13.53	6.63
17.61	27.57
11.05	-11.16
7.1	6.2
19.35	1.11
-8.6	13.52
12.83	-20.86
-3.3	-16.8
7.86	-9.47
0.1	4.11
-1.85	-15.37
3.38	13.07
9.43	-4.6
15.96	3.49
-18.69	-7.78
-4.98	15.51
9.09	0.68
-14.78	-36.99
-9.75	-6.61
4.23	10.75
-6.42	6.56
16.31	21.08
1.1	-7.34
-21.43	-18.47
1.29	-3.65
-0.63	5.24
0.34	10
1.32	12.75
-6.98	7.17
-2.02	-0.15
8.17	-9.16
-4.65	6.47
-0.64	-0.18
-11.66	-26.32
-14.66	-7.88
11.35	-7.52
9.31	3.02
-5.47	-19.18
3.82	-2.14
-7.25	-26.65
-7.67	0.57
11.32	-16.93
-4.33	-11.27
7.74	-14.25
3.32	-0.78
-1.44	-24.4
20.83	11.05
1.21	8.15
11.22	14.51
-18.11	-27.95
-6.89	-23.31
-0.17	15.39
-3.75	-7.04
-12.86	-12.71
-13.41	-10.03
-21.16	-23.16
-4.83	-5.95
-8.8	-8.03
-24.61	-21.13
-5.65	-4.42
-19.86	-37.23
-22.38	-34.14
2.82	3.85
-1.73	-17.39
3.66	-9.34
9.27	3.86
2.75	-13.44
0.01	8.12
-1.93	-13.84
-17.51	-29.16
-2.89	-12.09
-8.21	-13.79
-0.93	9.46
13.29	22.97
4.49	-18.65
-18.66	-0.9
-1.2	11.86
1.59	-3.46
-9.95	1.46
7.14	12.51
1.77	5.37
-10.16	-0.68
11.08	18.17
10.29	20.34
23.84	-0.33
3.44	6.47
-0.21	-21.78
16.07	8.53
-5.05	-5.66
10.84	-21.75
-7.41	6.88
-4.24	8.65
4.28	5.88
-23.84	-46.3
-6.7	0.07
-5.41	-28.29
19.58	12.17
5.21	11.13
-4.57	-39.34
-5.3	-6.8
13.42	13.56
-8.3	-13.49
5.67	-1.27
16.57	-8.25
0.16	-26.34
-6.78	-19.27
-9.6	0.39
0.14	11.94
-15.01	-10.98
18.31	1.71
-13.15	-1.27
-4.58	-8.34
-2.26	-40.76
22.18	7.82
5.52	24.85
-0.05	-2.98
2.2	4.66
16.12	-8.21
0.13	-3.56
5.56	1.68
-3.83	1.84
-13.08	-23.84
-8.27	13.35
16.93	16.54
-2.29	1.78
2.85	-14.86
-10.41	0.44
5.03	13.96
-3.49	1.93
-1.74	25.96
-4.82	-1.64
2.63	16.9
7.21	-1.91
12.99	3.22
6.63	14.78
4.17	11.43
-4.56	-3.11
0.88	15.22
-16.94	-14.04
12.74	21.81
17.4	12.92
2.32	24.76
7.09	7.34
2.7	16.08
3.41	3.02
13.49	29.98
-1.42	-8.25
-35.79	-39.35
17.45	10.35
-16.86	-3.08
-4.82	-4.55
14.09	16.57
4.05	3.74
10.13	19.61
-13.47	-5.66
-5.38	7.7
2.77	4.46
9.9	-18.77
23.64	30.46
-1.97	4.36
-5.61	-4.07
1.78	0.02
7.06	1.16
-2.64	6.41
-14.2	-57.31
-0.45	8.9
-1.6	18.21
16.55	-5.28
2.09	14.64
2.91	-3.91
5.28	15.05
-7.76	-4.67
-16.19	-10.74
-13.2	-23.73
17.59	21.46
-1.79	9.63
18.04	12.55
3.42	18.22
0.66	-11.88
21.15	30.55
-2.04	11.94
-4.52	-18.91
7.09	7.62
3.54	0.48
-5.59	-4.93
15.54	11.36
19.73	-32.16
-4.46	-3.9
-10.62	-10.18
-3.68	-5.01
-6.11	5.07
-8.36	-1.58
24.08	21.73
6.08	12.06
-3.91	13.32
-0.84	-3.54
11.93	27.68
-9.84	-17.17
-5.78	-11.33
-0.74	16.36
19.74	16.99
-3.13	-5.58
-11.62	13.41
2.8	2.47
-4.37	-37.89
-0.86	8.73
5.31	12.93
6.98	-2
20.12	-2.87
-1.06	2.02
-8.86	-27.99
6.1	4.9
19.95	7.02
7.11	5.65
-10.85	-9.01
12.61	15.72
-0.31	2.59
19.77	-5.87
-3.16	-12.59
4.05	9.52
14.67	3.45
-10.61	-0.82
-15.13	-11.97
0.17	4.05
5.17	13.63
14.46	5.44
-9.43	-8.59
-8.48	-10.89
8.48	4.61
0.38	-31.7
-1.73	-10.03
-2.13	-12.38
4.9	13.31
-10.05	-20.5
6.85	3.04
18.06	23.94
-2.34	-33.73
21.42	6.33
-0.68	-2.82
-1.71	1.32
19.62	-8.06
7.38	6.76
-14.47	-3.51
13.54	3.06
5.49	0.38
2.83	-12.57
-31.46	-63.87
2.17	11.9
12.74	0.14
-10.54	-21.08
4.28	-0.66
17.79	10.78
5.34	-3.45
17.34	16.57
2.27	-13.51
-7.38	-1.29
1.95	-0.33
-6.1	9.16
21.98	9.59
-5.08	-3.41
-6.12	-24
-10.06	-24.34
20.73	-3.94
-0.38	19.02
-9.75	8.01
12.07	9.12
-32.34	-30.79
-24.04	-13.92
11.13	15.67
0.86	2.74
2.49	-9.04
11.13	15.84
0.85	1.65
2.54	17.75
-13.67	-32.95
4.26	21.57
15.39	19.89
14.74	18.4
-10.88	-4.69
-10.64	-1.43
16.02	22.09
0.23	4.98
-9.47	-1.49
21.89	15.93
2.34	11.25
17.39	17.3
-2.73	11.33
2.51	9.97
-17.72	0.7
5.63	9.41
-12.5	-13.04
-10.02	-22.46
2.51	7.78
13.51	35.2
-9.46	2.69
-2.66	13.72
-3.69	17.5
1.95	14.45
-12.21	13.29
-4.46	-2.63
-7.49	-7.31
-6.42	3.53
12.35	-34.52
7.76	13.25
-10.43	-14.46
-2.27	4.49
0.45	-13.97
4.18	7.63
-7.32	-5.7
-8.78	-11.95
4.4	27.34
5.68	24.67
5.05	9.24
14.72	24.86
3.85	10.85
1.83	4.92
-10.69	10.18
-6.56	1.89
15.07	24.83
-14.87	-31.83
-0.05	0.98
-10.93	-15.06
-2.87	-7.13
1.45	11.63
-1.84	-8.77
-6.51	-6.8
5.01	4.29
3.1	3.67
-10.94	-4.1
-6.99	-25.64
28.97	37.9
2.13	16.48
15.22	10.38
12.22	18.9
11.28	13.04
4.14	22.09
-11.32	0.19
14.84	16.91
2.05	12.9
5.64	9.44
20.52	2.04
-7.29	21.84
-11.6	-22.08
17.53	19.84
-15.99	-10.33
-14.88	-17
9.1	5.49
19.52	26.83
4.06	-11.64
2.07	15.12
-5.91	-17.09
18.86	27.87
19.98	30.38
5.03	6.89
7.95	11.13
2.14	12.49
7.25	14.23
-7.88	-11.09
15.52	3.21
1.08	11.85
3.07	4.44
8.57	19.86
5.22	-21.26
17.13	40.58
7.55	-6.34
10.49	-6.89
6.56	25.29
1.15	-2.91
4.38	11.65
-12.84	-9.26
-2.3	0.5
-10.83	-6.23
-14.54	-8.33
5.1	-2.59
1.92	4.88
6.94	18.17
11.25	17.22
-0.66	4.34
4.82	-5.01
-21.86	14.51
1.78	-3.5
7.73	20.11
17.9	38.88
15.13	-5.05
-15.75	-32.98
3.72	-2.38
12.14	12.8
-2.3	8.37
8.82	-11.12
-2.13	-4.89
12.81	1.57
3.89	7.57
22.11	29.87
-5.42	13.57
-9.89	-13.73
-9.15	1.28
-13.33	-33.5
-7.15	-5.16
-3.1	5.63
20.45	12.08
31.15	12.45
-10.66	-8.02
8.65	2.91
-5.32	0.93
12.63	-9
-5.95	-33.91
13.9	-3.01
6.39	23.98
2.64	-2.36
-1.49	-5.37
11.28	13.91
-12.91	-22.1
9.6	18.56
1.51	0.03
2.14	0.31
15.55	17
-8.01	-3.88
16.68	33.6
22.03	9.58
17.04	17.13
6.03	10.54
12.14	22.05
-9.06	-6.4
7.84	7.25
-7.23	8.77
1.92	-18.83
-7.99	-2.15
3.07	8.61
-6.66	16.38
5.59	29.82
18.15	12.62
-8.46	-3.89
0.92	-7.21
12	9.54
7.35	10.72
19.54	29.38
15.08	2.86
5.89	-4.97
0.09	4.59
-0.16	11.46
1.38	18.24
13.89	-18.27
-7.1	-13.44
2.45	8.82
-7.71	-9.01
-8.67	-10.62
1.48	16.03
15.58	22.99
7.5	-19.63
-3.58	-34.13
-11.12	-38.75
9.97	-17.59
-2.07	7.94
2.03	4.82
8.01	18.67
5.12	-9.35
4.67	14.03
-30.53	-51.44
0.18	-23.38
-13.86	-18.6
-0.63	12.69
-19.88	-9.52
2.95	11.28
-1.25	18.93
4.33	20.6
-1.72	7.66
-0.47	4.28
0.58	6.45
17.46	20.58
-11.26	-13.29
-12.87	-16.55
-6.71	-1.81
-4.18	3.22
7.09	9.52
-17.96	10.74
-4.39	-12.86
0.82	0.55
1.72	6.22
15.75	-12.59
-2.09	-3.49
-11.99	-16.04
6.54	-11.1
-8.89	2.09
11.6	32.1
-8.6	-5.11
-8.56	-1.25
-19.79	-28.51
-5.96	-14.76
-0.92	-6.61
-8.61	-17.9
0.86	2.35
-2.76	17.41
1.09	10.04
-9.12	-11.93
-14.54	-3.96
15.59	11.89
9.14	9.96
-17.89	-8.43
8.1	-1.94
-1.22	5.93
10.32	1.92
21.08	31.35
2.82	2.56
-1.44	12.34
4.19	-8.94
-13.81	-44.5
-29.23	-30.52
1.61	-7.09
15.64	11.68
-15.54	-29.89
-27.13	-11.6
-11.38	-5.08
-8.87	25.84
5.97	13.19
7.26	9.49
10.85	20.08
15.92	18.06
-7.27	-13.53
-10.91	15.43
15.83	8.41
8.31	1.5
4.54	-8.19
-0.64	-17
-1	4.53
-2.64	-1.01
16.64	10.52
-3.64	8.75
-14.61	-29.35
16.72	14.24
10.94	18.82
-10.15	-6.63
1.64	12.36
-5.66	-2.69
4.51	6.78
5	9.27
4.49	15.57
-6.8	-3.66
10.7	3.79
5.35	9.13
-3.96	-5.95
-14.93	15.01
-7.24	-12.18
3.57	1.95
7.86	-8.57
9.36	-9.55
0.03	-1.88
-3.52	-1.35
3.13	-4.15
-6.11	0.19
-8.83	-7.01
9.47	20.43
2.28	1.84
-8.12	-9.6
-14.82	-1.9
2.55	10.59
1.82	-19.71
-3.59	1.08
21.7	26.36
-6.28	-1.11
-9.07	-4.85
1.72	5.87
-0.54	7.77
6.59	19.15
7.75	-41.29
-0.16	11.68
8.33	24.54
-23.64	-41.33
-1.47	2.26
-7.24	6.34
1.44	-8.61
11.97	25.93
15.3	3.34
3.48	2.47
-13.95	2.7
3.29	-7.38
23.11	20.46
12.39	23.5
-6.63	12.24
-34.85	-32.48
5.2	18.79
-6.63	-8.77
4.18	17.78
15.61	15.18
12.01	21.31
-11.47	-20.9
22.17	9.91
0.25	-4.76
2.89	-10.73
-4.27	5.36
3.73	-16.54
-8.82	-43.78
-8.28	3.32
-28.67	-26.7
12.74	23.6
0.12	0.1
-6.92	-33.46
-3.5	-3.89
11.76	8.08
4.22	5.39
-4.28	-6.48
-2.33	-7.8
1.8	0.75
0.49	-2.63
5.08	-16.5
4.06	-7.05
13.53	1.08
-12.85	-6.36
3.92	-10.48
8.69	11.79
8.79	-11.93
12.18	19.68
11.89	22.42
4.18	-4.72
-1.08	2.35
15.72	29.13
-15.54	-12.32
15.92	29.11
-1.35	-1.84
-11.39	-7.78
-9.24	-11.14
13.76	-1.01
-5.27	0.5
24.3	9.35
1	3.08
6.22	23.06
-35.06	-7.46
-9.68	-18.45
-1.83	7.81
-1.6	10.47
-3.38	5.91
3.54	-19.67
-4.59	5.74
-8.28	-14.47
-0.97	6.86
-4.45	16.81
5.26	5.13
-3.48	7.31
7.2	22.32
-6.88	0.37
10.27	14.47
11.51	12.4
1.29	3.02
-26.04	-33.22
14.33	10.2
8.11	10.66
-11.58	-3.38
10.58	8.74
4.98	10.9
5.6	6.8
1.98	2.28
6.46	-7.87
7.89	9.91
-5.61	-4.63
14.1	13
10.87	22.98
3.29	1.73
4.57	19.69
-5.64	0.87
15.79	36.63
19.05	17.72
10.19	-9.12
-2.49	-5.19
1.58	-1.17
2.29	5.1
5.81	4.96
16.08	13.56
1.61	-14.31
3.3	8.49
-10.13	-27.64
12.85	-0.4
-6.17	-16.3
-0.61	7
-4.44	-12.09
0.52	-1.03
-5.29	-1.16
-20.64	-36
-7.76	-15.1
-1.67	11.27
2.29	8.22
-9.26	-10.59
-5.39	-23.61
-3.73	-1.12
1.1	5.83
5.6	0.34
-0.02	6.4
0.65	4.3
-0.64	-0.95
-8.5	2.43
-2.99	9.61
4.77	4.18
-1.08	2.79
-2.99	5.45
-5.17	-27.16
11.64	17.18
-11.98	-6.5
2.19	5.78
-30.41	-34.12
13.59	35.84
-5.89	-4.74
8.39	23.28
-8.2	-17.61
7.8	12.44
5.51	7.28
19.9	8.3
2.23	5.43
8.28	16.47
-23	-0.26
-18.79	-12.63
14.38	-9.2
0.28	13.7
9.81	-9.8
9.81	9.58
-1.78	1.91
-2.41	-1.02
2.59	13.22
11.92	12.96
-0.07	6.55
6.64	2.57
-12.04	-4.57
12.68	-6.6
-9.68	-57.57
21.66	29.23
17.09	4.92
17.87	38.29
-6.27	-18.87
3.06	6.38
16.53	20.09
-2.1	-2.12
13.77	11.61
15.15	38.52
-6.73	0.65
-8.66	-7.38
5.57	9.78
15.5	19.67
-17.48	2.7
-25.12	-51.08
-15.43	-34.19
2.17	7.6
1.75	-4.6
-8.42	-16.27
8.57	-18.18
13.54	-18.57
10.57	7.18
-1.68	8.72
-7.7	-30.45
14.2	-19.31
-27.29	-46.48
2.1	-22.17
27.68	18.02
-0.47	-2.72
9.26	13.65
-7.02	10.42
2.56	-1.92
9.19	-9.18
-0.9	-7.64
2.69	10.87
-0.48	7.03
2.71	21.29
14.85	18.2
6.55	2.48
21.44	5.65
9.89	26.99
14.09	48.94
7.6	21.16
-22.95	17.6
-6.27	-25.23
-0.4	2.7
14.19	24.36
7.01	21.18
-22.8	-40.48
-1.81	17.8
-31.52	-55.38
-5	-14.02
0.29	10.07
19.92	32.52
2.72	3.21
1.34	-3.5
9.82	5.5
7.39	7.5
2.48	6.41
0.87	-0.13
-1.92	3.69
9.85	7.98
-5.37	-1.87
19.28	42.55
11.25	24.68
8.21	19.3
-11.8	-7.89
1.13	7.22
6.43	11.48
-11.38	-44.99
2.14	20.42
0.94	11.09
4.64	9.69
-34.12	3.77
9.23	12.26
0.19	-14.92
-11	7.11
13.61	32.41
7.69	16.48
-15.74	9.48
10.75	23.7
3.33	14.87
0.21	3.99
-5.9	-3.9
3.85	23.7
-3.9	-0.57
25.66	20.3
25.93	36.82
-1.76	4.19
-13.72	-23.21
9.77	-9.52
15.63	41.23
-12.41	-28.98
12.78	30.12
-3.57	-0.92
20.88	35.09
0.82	13.67
17.91	41.29
-27.29	-18.68
12.76	25.15
7.66	27.61
12.87	22.65
15.22	42.69
10	24.1
-1.28	-22.47
26.18	41.98
-1.15	-20.82
0.19	-0.43
6.92	19.19
1.66	12.16
3.73	-7.97
10.77	23.62
13.01	14.15
25.54	42.7
19.24	34.83
-6.16	-3.67
-3.1	-3.23
7.82	31.07
12.41	11.77
23.88	25.69
19.18	31.88
9.1	0.63
12.8	23.13
20.67	38.6
11.94	39.9
-8.73	-12.61
5.23	13.65
13.8	13.1
-4.56	-12.59
-7.65	5.57
12.62	14.71
11.39	29.14
-2.76	5.22
3.74	13.52
-4.86	-9.74
26.32	46.7
-4.71	-10.04
11.16	30.34
29.29	51.75
-0.54	7.42
-16.59	-21.08
-12.7	-2.34
19.64	33.94
2.01	3.36
10.07	-0.6
-0.15	19.97
5.44	14.55
9.76	20.55
9.11	25.12
28.62	47.96
17.63	24.19
15.21	33.55
9.94	23.05
11.94	31.01
-22.84	-33.62
-4.46	-5.59
19.74	36.76
22.26	38.88
2.61	-21.29
13.34	38.58
2.04	20.33
-0.34	1.88
24.56	46.82
27.36	41.58
17.53	21.83
-1.85	3.2
-1.02	22.61
2.39	16.41
-9.72	10.03
-8.94	2.67
5.23	2.89
6.04	11.01
23.69	32.41
-2.16	-16.88
6.02	22.32
22.4	39.59
1.82	11.96
21.92	31.21
7.02	10.21
10.42	47.24
-2.81	21.17
5.31	10.56
8.24	28.56
2.62	-17.34
9.57	15.01
5.04	22.88
5.56	17.18
1.25	-0.11
23.02	33.09

[truncated: 25 more sheets: Figure 2c, Figure 2d, Figure 2e, Figure 2f, Figure 2g, Figure 2h, Figure 2i, Figure 2j, Figure 2k, Figure 2l, Figure 3a, Figure 3b, Figure 3c, Figure 3d, Figure 3e, Figure 3f, Figure 3g, Figure 3h, Figure 4, Figure 5 …]
